# Supplementary material for: 2-Hydroxy-N,N′-diisopropylpropane-1,3-diaminium dichloride
Source: Acta Crystallogr Sect E Struct Rep Online. 2010 Jun 23;66(Pt 7):o1766. doi: 10.1107/S1600536810023585 (PMC3006742; doi:10.1107/S1600536810023585)
Supplement: Supplementary file 2 [file e-66-o1766-Isup2.hkl]

# 
# h,k,l, Fc-squared, Fo-squared, sigma(Fo-squared) and status flag 
# 
data_I
_shelx_title ' 100120f in P-1' 
_shelx_refln_list_code          4 
_shelx_F_calc_maximum      108.55 
_exptl_crystal_F_000       268.00 
_reflns_d_resolution_high  0.8403 
 
loop_ 
 _symmetry_equiv_pos_as_xyz 
 'x, y, z' 
 '-x, -y, -z' 
 
_cell_length_a     6.2400 
_cell_length_b    10.0081 
_cell_length_c    11.3519 
_cell_angle_alpha  86.198 
_cell_angle_beta   88.052 
_cell_angle_gamma  83.308 
 
_shelx_F_squared_multiplier     1.000 
 
loop_ 
 _refln_index_h 
 _refln_index_k 
 _refln_index_l 
 _refln_F_squared_calc 
 _refln_F_squared_meas 
 _refln_F_squared_sigma 
 _refln_observed_status 
   1   0   0        7.51       13.16      0.76 o 
   2   0   0     3295.40     3180.83     59.52 o 
   3   0   0      587.50      642.21      8.36 o 
   4   0   0      272.35      254.86      5.42 o 
   5   0   0        0.02       -1.08      0.74 o 
   6   0   0       15.23       16.32      1.81 o 
   7   0   0        6.10        5.24      2.44 o 
  -7   1   0       16.48       20.74      5.74 o 
  -6   1   0        0.26       -1.17      1.02 o 
  -5   1   0      225.72      220.33      5.32 o 
  -4   1   0       68.21       77.65      4.95 o 
  -3   1   0       74.75       69.35      1.49 o 
  -2   1   0      427.59      470.45      9.83 o 
  -1   1   0     2164.32     1977.87     18.94 o 
   0   1   0      522.26      498.90     12.99 o 
   1   1   0      196.57      182.94      3.00 o 
   2   1   0     1033.95     1051.16     15.25 o 
   3   1   0      994.66      975.05     15.92 o 
   4   1   0        3.55        2.46      0.50 o 
   5   1   0       21.34       23.77      1.69 o 
   6   1   0      142.00      147.17      4.39 o 
   7   1   0       45.05       48.29      4.40 o 
  -7   2   0        3.58        4.12      2.13 o 
  -6   2   0        0.60       -0.75      1.04 o 
  -5   2   0      439.32      460.06     13.46 o 
  -4   2   0       63.46       60.06      2.27 o 
  -3   2   0      747.59      729.37      9.52 o 
  -2   2   0      727.54      718.11      7.29 o 
  -1   2   0     8308.83     7145.78    106.63 o 
   0   2   0     1338.38     1146.80     37.23 o 
   1   2   0     2045.24     1999.51     40.48 o 
   2   2   0     3634.83     3533.33     49.78 o 
   3   2   0       46.41       41.82      1.16 o 
   4   2   0      353.59      359.97      5.33 o 
   5   2   0       87.03       89.07      3.01 o 
   6   2   0       14.89       14.78      2.84 o 
   7   2   0        0.11        0.21      1.89 o 
  -6   3   0      341.11      370.22     11.34 o 
  -5   3   0        1.38       -0.04      0.99 o 
  -4   3   0      258.16      262.42      5.68 o 
  -3   3   0      135.85      144.18      2.67 o 
  -2   3   0        3.54        1.95      0.38 o 
  -1   3   0        0.81        0.85      0.38 o 
   0   3   0       24.28       23.33      0.64 o 
   1   3   0        0.59        1.42      0.48 o 
   2   3   0      435.69      419.36     15.33 o 
   3   3   0      302.52      302.36      4.53 o 
   4   3   0      115.77      112.66      2.87 o 
   5   3   0     1165.13     1195.90     19.68 o 
   6   3   0       43.22       43.43      4.00 o 
   7   3   0       74.10       77.97      5.68 o 
  -6   4   0        7.57        8.57      2.32 o 
  -5   4   0        0.07       -0.54      1.39 o 
  -4   4   0       56.97       63.72      3.64 o 
  -3   4   0      555.43      586.36      6.47 o 
  -2   4   0       97.77       94.52      1.87 o 
  -1   4   0      234.69      203.74      4.01 o 
   0   4   0      670.98      674.73     11.65 o 
   1   4   0     2892.63     2867.50     47.40 o 
   2   4   0       63.74       51.00      1.78 o 
   3   4   0     1067.40     1096.12     14.00 o 
   4   4   0      546.98      556.01      7.89 o 
   5   4   0       78.74       70.05      4.51 o 
   6   4   0       32.23       30.49      3.44 o 
   7   4   0       11.67       13.59      3.40 o 
  -6   5   0        2.23        1.57      1.81 o 
  -5   5   0       70.37       74.16      4.34 o 
  -4   5   0       73.92       81.49      4.22 o 
  -3   5   0       39.93       40.51      1.44 o 
  -2   5   0       63.88       58.90      2.07 o 
  -1   5   0       80.08       81.18      2.35 o 
   0   5   0      133.16      133.70      5.16 o 
   1   5   0        0.37       -0.41      0.55 o 
   2   5   0      286.59      265.70      5.41 o 
   3   5   0       22.63       20.31      1.02 o 
   4   5   0      777.63      792.85     13.78 o 
   5   5   0      122.73      111.43      5.84 o 
   6   5   0      128.14      128.84      6.86 o 
   7   5   0       77.06       79.60      5.79 o 
  -5   6   0      101.59       93.34      5.11 o 
  -4   6   0       40.04       38.74      3.09 o 
  -3   6   0      130.81      133.47      2.73 o 
  -2   6   0      162.07      151.85      6.80 o 
  -1   6   0     1851.10     1852.22     27.63 o 
   0   6   0      560.38      567.78      9.64 o 
   1   6   0      517.49      485.36      8.61 o 
   2   6   0       42.86       42.60      1.88 o 
   3   6   0      125.35      117.88      3.47 o 
   4   6   0      134.99      136.32      4.58 o 
   5   6   0       23.63       22.83      3.37 o 
   6   6   0        1.33        2.74      2.18 o 
  -5   7   0       20.02       24.29      3.47 o 
  -4   7   0       14.14       11.80      2.35 o 
  -3   7   0       75.88       75.08      2.11 o 
  -2   7   0       19.17       20.16      1.50 o 
  -1   7   0       16.96       16.34      1.38 o 
   0   7   0       72.52       74.04      3.45 o 
   1   7   0      227.95      211.33      7.06 o 
   2   7   0       51.63       46.45      3.08 o 
   3   7   0      100.48       93.51      4.07 o 
   4   7   0       13.51       16.89      1.71 o 
   5   7   0       34.61       29.70      3.71 o 
   6   7   0       99.45      113.60      6.56 o 
  -4   8   0      130.24      134.18      6.39 o 
  -3   8   0        3.47        3.16      1.38 o 
  -2   8   0      261.88      288.09      6.52 o 
  -1   8   0      157.64      151.35      4.83 o 
   0   8   0      264.82      264.91      5.86 o 
   1   8   0       20.50       15.07      2.24 o 
   2   8   0      162.85      158.72      6.21 o 
   3   8   0       42.13       40.20      2.22 o 
   4   8   0       20.54       17.52      1.88 o 
   5   8   0        0.24       -2.12      1.41 o 
   6   8   0        0.38       -1.65      1.76 o 
  -4   9   0        2.50        1.77      2.01 o 
  -3   9   0        0.04       -0.21      0.88 o 
  -2   9   0       86.70       88.94      3.40 o 
  -1   9   0        0.54        0.41      2.04 o 
   0   9   0       95.02       90.82      3.25 o 
   1   9   0        3.27        1.31      1.39 o 
   2   9   0        7.62        7.89      2.13 o 
   3   9   0       45.27       43.20      3.40 o 
   4   9   0      132.38      139.11      6.24 o 
   5   9   0      148.09      156.98      7.56 o 
  -3  10   0       16.03       15.04      1.65 o 
  -2  10   0       59.38       61.21      3.03 o 
  -1  10   0       13.55       11.45      1.96 o 
   0  10   0       60.82       62.65      4.27 o 
   1  10   0        5.78        4.31      1.95 o 
   2  10   0       48.07       45.52      3.77 o 
   3  10   0        6.24        0.20      1.59 o 
   4  10   0       29.86       24.46      3.25 o 
  -2  11   0        0.88       -1.19      1.78 o 
  -1  11   0       73.64       70.41      3.33 o 
   0  11   0        0.16       -1.51      1.59 o 
   1  11   0      105.94       97.78      5.62 o 
   2  11   0        0.03       -1.35      1.45 o 
   3  11   0       58.83       58.82      4.44 o 
  -3 -11   1        3.33        1.16      1.82 o 
  -2 -11   1       64.70       69.75      4.85 o 
  -1 -11   1        0.29       -0.49      1.63 o 
   0 -11   1        0.02       -0.89      1.68 o 
   1 -11   1       28.25       26.62      2.50 o 
  -4 -10   1       15.98       13.80      2.85 o 
  -3 -10   1        0.81       -0.12      1.52 o 
  -2 -10   1        5.99        5.72      1.99 o 
  -1 -10   1       99.20       89.76      5.14 o 
   0 -10   1       10.40        6.90      1.45 o 
   1 -10   1      120.15      128.83      4.25 o 
   2 -10   1       40.53       38.85      3.44 o 
   3 -10   1       20.97       25.74      1.91 o 
  -5  -9   1       40.66       43.88      4.03 o 
  -4  -9   1       15.86       10.08      2.32 o 
  -3  -9   1       27.60       34.06      3.18 o 
  -2  -9   1       80.31       76.70      4.49 o 
  -1  -9   1        6.31        6.04      1.78 o 
   0  -9   1       70.62       72.95      2.88 o 
   1  -9   1       10.17        8.82      1.41 o 
   2  -9   1       25.42       25.85      2.21 o 
   3  -9   1        2.66        0.28      1.71 o 
   4  -9   1       30.18       34.11      3.89 o 
  -5  -8   1        2.05        2.75      2.09 o 
  -4  -8   1       29.37       30.75      2.12 o 
  -3  -8   1      209.16      211.98      5.36 o 
  -2  -8   1      130.03      140.56      5.88 o 
  -1  -8   1      128.50      127.95      5.57 o 
   0  -8   1      213.90      224.83      5.23 o 
   1  -8   1      229.87      227.28      5.40 o 
   2  -8   1      198.13      220.47      5.44 o 
   3  -8   1      152.83      164.19      4.71 o 
   4  -8   1       21.93       20.55      3.08 o 
  -6  -7   1        6.68        8.38      2.71 o 
  -5  -7   1      295.21      316.22     11.37 o 
  -4  -7   1      126.44      118.56      3.87 o 
  -3  -7   1      275.40      272.60      6.18 o 
  -2  -7   1       54.23       48.71      2.07 o 
  -1  -7   1       85.40       77.18      3.87 o 
   0  -7   1        6.54        4.56      0.94 o 
   1  -7   1       22.93       21.22      1.44 o 
   2  -7   1        5.34        4.71      1.07 o 
   3  -7   1        0.24        0.67      0.88 o 
   4  -7   1       55.82       54.39      3.82 o 
   5  -7   1        1.01        3.45      1.95 o 
  -6  -6   1       13.60       15.67      3.08 o 
  -5  -6   1       81.11       74.44      4.83 o 
  -4  -6   1      349.08      333.55      7.25 o 
  -3  -6   1      546.74      569.49     10.51 o 
  -2  -6   1      940.69      952.08     15.80 o 
  -1  -6   1        2.38        1.81      0.64 o 
   0  -6   1      672.81      658.97     11.59 o 
   1  -6   1        8.57        8.96      2.24 o 
   2  -6   1       80.88       83.06      2.68 o 
   3  -6   1       36.39       39.02      1.97 o 
   4  -6   1       41.16       46.01      3.43 o 
   5  -6   1       31.19       29.59      3.04 o 
  -6  -5   1      142.76      146.88      7.39 o 
  -5  -5   1       79.97       79.73      4.99 o 
  -4  -5   1      700.51      720.13     12.85 o 
  -3  -5   1      359.71      363.88      5.51 o 
  -2  -5   1       87.43       84.56      2.55 o 
  -1  -5   1      179.04      173.22      3.73 o 
   0  -5   1        0.06       -0.52      0.40 o 
   1  -5   1        0.10       -0.27      0.47 o 
   2  -5   1      349.34      391.57      7.17 o 
   3  -5   1      104.80      113.39      3.19 o 
   4  -5   1       18.57       17.20      2.44 o 
   5  -5   1       79.55       87.82      4.79 o 
   6  -5   1       39.57       40.04      3.59 o 
  -7  -4   1        1.08        1.14      2.32 o 
  -6  -4   1        0.49       -1.53      1.78 o 
  -5  -4   1      113.20      102.90      5.52 o 
  -4  -4   1      281.17      306.58      6.42 o 
  -3  -4   1       97.93      105.04      2.16 o 
  -2  -4   1      197.57      177.82      3.92 o 
  -1  -4   1      870.00      860.37     19.93 o 
   0  -4   1     1923.31     1902.83     26.30 o 
   1  -4   1      131.49      155.99      3.33 o 
   2  -4   1     1208.77     1206.20     15.17 o 
   3  -4   1        0.19       -0.88      0.58 o 
   4  -4   1      194.99      202.51      6.96 o 
   5  -4   1        2.57        1.83      1.55 o 
   6  -4   1       61.18       68.02      4.39 o 
  -7  -3   1        0.87        0.12      1.96 o 
  -6  -3   1       69.20       75.32      5.08 o 
  -5  -3   1       28.13       25.40      3.46 o 
  -4  -3   1       27.57       26.08      1.50 o 
  -3  -3   1        1.62       -0.62      0.67 o 
  -2  -3   1      361.31      380.56      7.95 o 
  -1  -3   1      110.79      107.00      2.41 o 
   0  -3   1       64.76       71.56      1.30 o 
   1  -3   1     1134.78     1127.03     16.69 o 
   2  -3   1      891.04      899.88     13.72 o 
   3  -3   1      520.10      508.46      5.59 o 
   4  -3   1        4.79        4.27      1.00 o 
   5  -3   1      143.16      149.58      8.69 o 
   6  -3   1        6.30        5.39      1.92 o 
  -7  -2   1        1.35       -1.08      1.94 o 
  -6  -2   1       26.73       20.92      3.17 o 
  -5  -2   1        0.44       -0.78      1.31 o 
  -4  -2   1      268.32      292.41      4.60 o 
  -3  -2   1      780.62      784.27     10.14 o 
  -2  -2   1      165.84      175.38      2.69 o 
  -1  -2   1     4327.22     4050.63     59.92 o 
   0  -2   1       75.03       79.68      1.55 o 
   1  -2   1    11784.14     8723.86    218.37 o 
   2  -2   1     1064.04     1049.05     15.55 o 
   3  -2   1      309.19      298.99      5.22 o 
   4  -2   1      175.95      178.62      4.36 o 
   5  -2   1        8.66       10.57      2.45 o 
   6  -2   1        0.08       -0.41      1.07 o 
   7  -2   1        6.85        8.24      2.36 o 
  -7  -1   1       36.48       31.47      3.76 o 
  -6  -1   1      104.70      105.98      5.88 o 
  -5  -1   1       10.10       10.32      1.32 o 
  -4  -1   1      307.88      300.22      6.15 o 
  -3  -1   1        8.78        8.28      0.61 o 
  -2  -1   1        7.13        2.85      0.68 o 
  -1  -1   1     1149.73     1083.24     47.80 o 
   0  -1   1        0.07        0.51      0.12 o 
   1  -1   1     1541.10     1414.87     20.31 o 
   2  -1   1       17.31       17.56      0.45 o 
   3  -1   1       56.78       54.46      1.37 o 
   4  -1   1      627.40      654.26     11.48 o 
   5  -1   1      216.97      214.40      5.27 o 
   6  -1   1        7.15        4.78      1.38 o 
   7  -1   1      113.66      113.28      4.23 o 
  -7   0   1        0.69        2.00      2.02 o 
  -6   0   1        0.56       -1.36      0.91 o 
  -5   0   1      145.40      154.01      4.14 o 
  -4   0   1     1002.96     1048.25     13.43 o 
  -3   0   1      268.16      273.49      4.62 o 
  -2   0   1      174.10      202.34      3.09 o 
  -1   0   1      253.93      289.23      3.76 o 
   0   0   1     1664.69     1441.80     29.57 o 
   1   0   1      845.28      728.25     15.08 o 
   2   0   1      158.27      150.82      4.13 o 
   3   0   1     1195.47     1216.70     25.64 o 
   4   0   1       21.04       18.56      1.76 o 
   5   0   1       60.04       57.30      2.43 o 
   6   0   1        8.25        7.97      2.03 o 
   7   0   1        3.78        2.15      1.36 o 
  -7   1   1       49.92       50.93      4.38 o 
  -6   1   1        0.00       -0.59      1.00 o 
  -5   1   1      574.19      596.94     10.98 o 
  -4   1   1       13.13       15.93      1.16 o 
  -3   1   1      265.39      264.97      5.48 o 
  -2   1   1      253.83      265.31      5.32 o 
  -1   1   1      771.14      713.32      8.78 o 
   0   1   1       55.00       55.98      0.98 o 
   1   1   1     1191.59     1119.76     16.16 o 
   2   1   1     2267.36     2309.93     33.12 o 
   3   1   1      183.17      165.68      2.96 o 
   4   1   1      568.61      584.97     13.68 o 
   5   1   1        0.05       -0.71      0.79 o 
   6   1   1      612.14      621.19     11.90 o 
   7   1   1        4.30        4.36      2.46 o 
  -6   2   1       41.60       40.33      2.34 o 
  -5   2   1       20.97       21.79      1.89 o 
  -4   2   1       21.30       23.38      1.09 o 
  -3   2   1       30.33       29.81      1.34 o 
  -2   2   1      559.84      553.18     10.49 o 
  -1   2   1      426.70      454.15      4.71 o 
   0   2   1      120.80       82.83      1.70 o 
   1   2   1     3924.19     3611.88     72.23 o 
   2   2   1      953.03      990.43     22.50 o 
   3   2   1       77.82       79.41      1.83 o 
   4   2   1      111.11      111.77      4.00 o 
   5   2   1       64.35       66.40      2.58 o 
   6   2   1        3.31        4.42      1.27 o 
   7   2   1        3.18        2.57      2.21 o 
  -6   3   1       38.95       34.10      3.06 o 
  -5   3   1       12.71       12.38      1.51 o 
  -4   3   1      113.90      120.67      2.60 o 
  -3   3   1       42.91       44.34      1.33 o 
  -2   3   1      198.46      194.77      2.48 o 
  -1   3   1       74.92       74.98      1.41 o 
   0   3   1      792.31      786.22     11.82 o 
   1   3   1     3743.29     3429.00     68.87 o 
   2   3   1       22.05       15.76      1.12 o 
   3   3   1      324.07      355.94      5.99 o 
   4   3   1       99.35       96.44      3.67 o 
   5   3   1      404.31      401.55      8.11 o 
   6   3   1        2.21        2.49      1.91 o 
   7   3   1       35.95       34.11      3.91 o 
  -6   4   1       44.96       45.81      3.75 o 
  -5   4   1       55.57       54.01      3.60 o 
  -4   4   1      665.81      699.12     11.66 o 
  -3   4   1        0.20       -0.02      0.46 o 
  -2   4   1      686.57      658.85      7.02 o 
  -1   4   1       16.20       17.08      1.00 o 
   0   4   1     4211.77     3913.09     93.75 o 
   1   4   1        0.63        0.38      0.59 o 
   2   4   1      110.11      106.32      3.60 o 
   3   4   1       89.01       84.40      2.85 o 
   4   4   1        0.12        0.55      1.27 o 
   5   4   1        1.91        0.75      0.92 o 
   6   4   1        9.55        7.54      2.42 o 
   7   4   1        8.53        7.98      2.79 o 
  -6   5   1        2.64        3.90      2.04 o 
  -5   5   1       11.75       10.96      2.23 o 
  -4   5   1        2.05        3.13      0.97 o 
  -3   5   1       82.74       83.91      2.66 o 
  -2   5   1       86.02       88.40      1.92 o 
  -1   5   1      209.51      207.18      8.47 o 
   0   5   1      128.70      138.05      3.18 o 
   1   5   1       87.86      114.95      4.13 o 
   2   5   1       80.07       79.36      3.34 o 
   3   5   1      455.12      446.79      7.68 o 
   4   5   1        0.42       -0.64      0.57 o 
   5   5   1       36.11       34.50      3.42 o 
   6   5   1      107.61      105.00      6.12 o 
   7   5   1       54.48       53.87      4.87 o 
  -5   6   1      355.49      333.15     10.85 o 
  -4   6   1       28.85       29.57      1.89 o 
  -3   6   1      188.36      188.08      3.38 o 
  -2   6   1      225.66      216.73      4.66 o 
  -1   6   1      258.90      280.59      5.70 o 
   0   6   1       19.66       27.73      1.43 o 
   1   6   1      109.99      105.63      4.28 o 
   2   6   1      296.64      290.69      8.29 o 
   3   6   1       28.52       25.91      2.12 o 
   4   6   1       76.26       67.56      2.31 o 
   5   6   1       18.67       18.81      3.00 o 
   6   6   1       47.34       51.75      4.35 o 
  -5   7   1        5.83        5.38      2.37 o 
  -4   7   1        5.76        3.65      1.35 o 
  -3   7   1        0.68        0.29      0.68 o 
  -2   7   1      132.99      133.72      3.46 o 
  -1   7   1      159.44      151.72      6.39 o 
   0   7   1        3.58        2.81      0.83 o 
   1   7   1      878.09      901.04     21.10 o 
   2   7   1        0.78        0.11      0.65 o 
   3   7   1      146.27      137.28      3.91 o 
   4   7   1       17.07       19.42      1.82 o 
   6   7   1       51.54       49.00      4.51 o 
  -4   8   1        6.84        4.29      2.15 o 
  -3   8   1      197.46      198.90      3.94 o 
  -2   8   1        0.44        0.50      0.69 o 
  -1   8   1      147.03      136.51      3.98 o 
   0   8   1      329.01      305.32      9.50 o 
   1   8   1       91.33       91.78      4.53 o 
   2   8   1        1.28        0.48      1.17 o 
   3   8   1        7.63        6.46      1.30 o 
   4   8   1        1.13        1.11      1.11 o 
   5   8   1        3.47        2.89      2.02 o 
   6   8   1       15.33       13.83      3.30 o 
  -4   9   1        7.48        8.95      2.66 o 
  -3   9   1       15.20       15.48      1.71 o 
  -2   9   1       23.01       21.85      1.58 o 
  -1   9   1        0.01       -0.62      2.04 o 
   0   9   1      615.08      603.97     16.25 o 
   1   9   1        1.12        0.01      1.27 o 
   2   9   1      359.27      351.94     10.94 o 
   3   9   1       60.12       54.29      3.73 o 
   4   9   1      154.11      156.06      6.54 o 
   5   9   1        2.01       -1.35      1.93 o 
  -3  10   1       31.80       34.65      1.94 o 
  -2  10   1       34.13       29.57      1.79 o 
  -1  10   1      179.32      176.97      5.12 o 
   0  10   1       86.37       86.73      5.03 o 
   1  10   1       47.59       39.69      3.43 o 
   2  10   1        5.50        2.77      1.81 o 
   3  10   1        0.03       -0.12      1.58 o 
   4  10   1        0.74       -1.22      1.57 o 
  -2  11   1       12.73       18.77      1.79 o 
  -1  11   1       42.29       43.30      3.90 o 
   0  11   1        0.04       -0.65      1.61 o 
   1  11   1       48.93       48.74      4.09 o 
   2  11   1      112.32      116.41      6.14 o 
   3  11   1       11.58        7.93      2.41 o 
  -3 -11   2       25.22       25.62      3.60 o 
  -2 -11   2        1.40        5.21      2.31 o 
  -1 -11   2       16.39       18.42      3.07 o 
   0 -11   2        0.15       -0.16      1.72 o 
   1 -11   2        1.85        1.09      1.26 o 
  -4 -10   2       23.82       19.76      3.14 o 
  -3 -10   2       44.40       53.29      4.16 o 
  -2 -10   2      153.34      158.95      7.16 o 
  -1 -10   2        9.24        9.08      2.26 o 
   0 -10   2      213.03      206.37      8.23 o 
   1 -10   2       39.10       44.17      2.53 o 
   2 -10   2      133.69      135.73      4.53 o 
   3 -10   2        6.35       10.83      1.86 o 
  -5  -9   2       18.21       19.91      3.25 o 
  -4  -9   2      117.64      124.35      6.13 o 
  -3  -9   2       86.91       80.52      4.79 o 
  -2  -9   2       10.95       10.18      2.32 o 
  -1  -9   2       37.70       31.52      3.08 o 
   0  -9   2        3.10        3.14      1.11 o 
   1  -9   2        1.19       -0.79      0.88 o 
   2  -9   2       12.58       13.63      1.73 o 
   3  -9   2       11.85        9.65      1.65 o 
  -5  -8   2       19.42       19.57      3.17 o 
  -4  -8   2       80.43       77.41      3.20 o 
  -3  -8   2      309.52      310.68      6.97 o 
  -2  -8   2       22.32       18.69      2.54 o 
  -1  -8   2      616.10      613.19     16.08 o 
   0  -8   2       64.64       61.24      2.46 o 
   1  -8   2      203.89      202.13      5.00 o 
   2  -8   2       68.26       65.74      2.77 o 
   3  -8   2       66.21       69.43      3.89 o 
   4  -8   2       21.06       20.02      3.14 o 
  -6  -7   2       51.11       53.64      4.63 o 
  -5  -7   2       39.02       36.43      3.68 o 
  -4  -7   2       77.88       82.08      3.19 o 
  -3  -7   2       26.39       23.42      1.78 o 
  -2  -7   2      261.32      263.66     10.34 o 
  -1  -7   2        0.00       -0.72      0.82 o 
   0  -7   2       20.35       17.37      1.36 o 
   1  -7   2        1.21        1.66      0.80 o 
   2  -7   2       15.85       13.69      1.43 o 
   3  -7   2       57.67       57.10      2.55 o 
   4  -7   2        0.40       -1.22      1.37 o 
   5  -7   2       49.96       42.88      3.87 o 
  -6  -6   2       26.56       29.48      3.99 o 
  -5  -6   2        0.02       -1.08      1.37 o 
  -4  -6   2       48.51       49.64      2.41 o 
  -3  -6   2        0.08        0.25      1.27 o 
  -2  -6   2       87.40       83.77      2.68 o 
  -1  -6   2      360.81      360.38      7.56 o 
   0  -6   2      117.43      104.85      4.26 o 
   1  -6   2      909.50      955.67     15.23 o 
   2  -6   2        7.61        6.70      1.99 o 
   3  -6   2      253.78      271.71      5.92 o 
   4  -6   2        1.21       -0.45      1.40 o 
   5  -6   2       87.75       89.52      5.06 o 
  -6  -5   2       18.36       23.18      3.66 o 
  -5  -5   2       19.11       20.07      2.99 o 
  -4  -5   2       78.02       79.73      2.95 o 
  -3  -5   2       62.95       69.68      3.55 o 
  -2  -5   2        9.19        7.91      1.37 o 
  -1  -5   2        2.32        3.73      0.47 o 
   0  -5   2       16.93       18.13      1.14 o 
   1  -5   2       42.86       43.96      3.85 o 
   2  -5   2      190.86      192.26      4.32 o 
   3  -5   2       18.23       19.55      1.45 o 
   4  -5   2      249.06      252.85      8.41 o 
   5  -5   2       10.85       12.41      2.44 o 
   6  -5   2       30.13       34.43      4.03 o 
  -7  -4   2        2.91        2.15      2.31 o 
  -6  -4   2        2.26        2.18      1.89 o 
  -5  -4   2        2.37        0.32      1.76 o 
  -4  -4   2       40.78       40.73      2.01 o 
  -3  -4   2      419.29      455.42      8.50 o 
  -2  -4   2      745.95      779.80     12.94 o 
  -1  -4   2       37.20       33.37      0.94 o 
   0  -4   2     1697.16     1691.83     27.88 o 
   1  -4   2      149.41      137.63      3.09 o 
   2  -4   2     1313.89     1308.61     19.75 o 
   3  -4   2      446.18      458.42      8.08 o 
   4  -4   2      103.24      113.36      4.93 o 
   5  -4   2       12.74       17.02      2.66 o 
   6  -4   2        8.15        7.90      2.24 o 
  -7  -3   2       46.28       57.94      4.77 o 
  -6  -3   2        0.09       -0.83      1.44 o 
  -5  -3   2      305.40      314.84     10.87 o 
  -4  -3   2       16.58       21.05      1.51 o 
  -3  -3   2       31.66       28.88      0.96 o 
  -2  -3   2      139.14      150.82      2.42 o 
  -1  -3   2       89.17       88.02      1.56 o 
   0  -3   2        4.43        6.05      1.10 o 
   1  -3   2      111.11      114.72      2.56 o 
   2  -3   2       46.16       55.09      2.17 o 
   3  -3   2       27.37       19.64      1.14 o 
   4  -3   2       55.06       55.82      3.23 o 
   5  -3   2       64.82       60.46      3.68 o 
   6  -3   2      119.64      114.83      5.53 o 
  -7  -2   2        9.64        8.21      2.83 o 
  -6  -2   2       61.73       58.44      4.39 o 
  -5  -2   2       19.50       17.11      2.68 o 
  -4  -2   2      750.11      787.16     11.03 o 
  -3  -2   2     1161.50     1273.61     15.88 o 
  -2  -2   2      699.35      702.18      8.95 o 
  -1  -2   2       53.13       53.03      1.66 o 
   0  -2   2      390.00      449.58     14.25 o 
   1  -2   2       67.59       71.11      1.72 o 
   2  -2   2      222.25      195.76      5.13 o 
   3  -2   2      151.14      162.24      5.26 o 
   4  -2   2      168.70      168.06      5.83 o 
   5  -2   2        1.10        0.26      0.98 o 
   6  -2   2       22.00       25.79      2.23 o 
   7  -2   2        4.61        2.65      2.05 o 
  -7  -1   2       15.98       17.80      3.35 o 
  -6  -1   2       75.01       82.57      5.14 o 
  -5  -1   2        4.04        7.61      1.93 o 
  -4  -1   2      226.46      237.75      3.92 o 
  -3  -1   2      746.80      782.35     10.07 o 
  -2  -1   2      432.99      476.42      6.23 o 
  -1  -1   2      759.90      770.49     37.01 o 
   0  -1   2       47.07       41.22      1.28 o 
   1  -1   2      143.60      156.07      5.71 o 
   2  -1   2      366.37      398.36      6.32 o 
   3  -1   2      308.56      318.90      5.26 o 
   4  -1   2       19.24       20.40      2.00 o 
   5  -1   2      167.49      153.67      5.79 o 
   6  -1   2       20.77       19.54      2.79 o 
   7  -1   2       98.77       96.86      3.93 o 
  -7   0   2       52.56       43.01      4.18 o 
  -6   0   2       15.80       15.81      2.75 o 
  -5   0   2      188.29      191.70      4.72 o 
  -4   0   2        7.28       11.34      2.07 o 
  -3   0   2      167.15      210.36      3.36 o 
  -2   0   2      695.79      726.55     14.67 o 
  -1   0   2     1363.00     1319.24     22.13 o 
   0   0   2     2056.46     1904.36     38.33 o 
   1   0   2      354.73      385.10      5.89 o 
   2   0   2      351.35      398.94      9.30 o 
   3   0   2       31.13       28.28      1.85 o 
   4   0   2       41.23       43.73      2.54 o 
   5   0   2       49.02       51.06      3.08 o 
   6   0   2        0.81       -0.07      1.07 o 
   7   0   2        2.44        1.04      1.39 o 
  -7   1   2        0.78        0.24      2.05 o 
  -6   1   2       25.92       26.53      3.04 o 
  -5   1   2        7.55       10.07      3.15 o 
  -4   1   2        7.50        9.36      0.84 o 
  -3   1   2      493.31      551.03      7.45 o 
  -2   1   2        3.05        3.34      0.45 o 
  -1   1   2     1092.39     1142.80     13.88 o 
   0   1   2      417.72      387.46      8.37 o 
   1   1   2     1343.18     1333.85     24.77 o 
   2   1   2      446.81      452.43      6.98 o 
   3   1   2      196.69      174.34      5.20 o 
   4   1   2        0.86        1.52      0.97 o 
   5   1   2      142.86      147.08      5.42 o 
   6   1   2       16.20       18.18      4.10 o 
   7   1   2       17.05       20.31      2.24 o 
  -6   2   2       36.38       34.81      2.22 o 
  -5   2   2      155.23      166.70      4.46 o 
  -4   2   2      237.08      263.72      4.36 o 
  -3   2   2     2345.74     2346.99     32.98 o 
  -2   2   2       32.31       36.14      1.02 o 
  -1   2   2     1849.34     1868.28     26.72 o 
   0   2   2       79.03       96.48      2.81 o 
   1   2   2     1267.95     1332.52     16.94 o 
   2   2   2      374.90      408.49      4.76 o 
   3   2   2       15.61       12.04      1.30 o 
   4   2   2        0.04       -0.02      0.75 o 
   5   2   2       12.21       10.32      1.69 o 
   6   2   2       11.81       10.26      1.73 o 
   7   2   2        1.62        1.49      2.03 o 
  -6   3   2       29.52       31.55      2.99 o 
  -5   3   2        6.74        8.22      1.34 o 
  -4   3   2        0.17       -0.62      0.51 o 
  -3   3   2       67.30       71.61      1.74 o 
  -2   3   2      180.10      183.88      3.00 o 
  -1   3   2      149.90      146.04      2.24 o 
   0   3   2      408.37      441.03      6.28 o 
   1   3   2       29.86       28.85      1.54 o 
   2   3   2       60.03       99.49      3.07 o 
   3   3   2      448.09      464.59      7.56 o 
   4   3   2      333.29      316.12      8.50 o 
   5   3   2      145.83      148.07      5.39 o 
   6   3   2        5.73        5.98      1.44 o 
   7   3   2       61.42       56.11      4.85 o 
  -6   4   2       27.35       33.77      3.62 o 
  -5   4   2      117.48      122.19      5.37 o 
  -4   4   2      814.75      827.55     11.25 o 
  -3   4   2      110.04      108.54      2.31 o 
  -2   4   2       93.64       93.87      2.89 o 
  -1   4   2      475.02      478.04      5.98 o 
   1   4   2       21.77       16.63      1.34 o 
   2   4   2      221.21      227.60      6.11 o 
   3   4   2      127.02      129.55      2.97 o 
   4   4   2        0.42        0.01      0.75 o 
   5   4   2        8.57       11.57      1.74 o 
   6   4   2        2.45       -0.27      1.73 o 
   7   4   2       47.81       42.85      4.34 o 
  -6   5   2        0.30        0.99      1.77 o 
  -5   5   2       20.58       20.53      2.85 o 
  -4   5   2       33.46       31.71      1.79 o 
  -3   5   2        1.29        1.00      0.71 o 
  -2   5   2       23.39       18.13      0.93 o 
  -1   5   2      303.15      321.30      4.51 o 
   0   5   2     1024.73     1080.36     23.66 o 
   1   5   2      409.56      465.80     11.42 o 
   2   5   2     3019.39     3025.37     61.80 o 
   3   5   2       23.30       32.01      1.47 o 
   4   5   2      228.28      229.74      6.88 o 
   5   5   2       30.17       26.02      2.32 o 
   6   5   2      167.16      148.30      7.50 o 
   7   5   2        7.02        1.59      2.64 o 
  -5   6   2       27.52       30.68      3.49 o 
  -4   6   2        0.07       -0.72      1.01 o 
  -3   6   2       25.33       26.47      1.72 o 
  -2   6   2      457.81      458.11      6.29 o 
  -1   6   2      153.52      157.52      2.87 o 
   0   6   2      219.84      217.51      6.80 o 
   1   6   2      299.50      336.36      9.25 o 
   2   6   2       57.18       62.91      3.20 o 
   3   6   2       10.51        8.15      1.39 o 
   4   6   2        1.56        1.17      1.23 o 
   5   6   2       64.30       48.75      3.91 o 
   6   6   2        9.88        6.05      2.35 o 
  -5   7   2        0.37       -1.79      1.54 o 
  -4   7   2       67.00       71.97      2.96 o 
  -3   7   2       22.55       21.19      2.32 o 
  -2   7   2       23.29       21.22      1.22 o 
  -1   7   2       68.54       61.01      1.81 o 
   0   7   2       98.39       98.84      4.45 o 
   1   7   2     1628.28     1616.58     35.25 o 
   2   7   2       52.00       47.22      2.94 o 
   3   7   2      268.17      260.45      7.99 o 
   4   7   2      414.71      441.31      8.29 o 
   5   7   2       42.62       33.18      3.60 o 
   6   7   2       51.14       46.59      4.46 o 
  -4   8   2      239.29      259.97      6.53 o 
  -3   8   2        8.41        6.47      1.43 o 
  -2   8   2       96.95       95.94      2.51 o 
  -1   8   2        4.72        2.28      0.85 o 
   0   8   2      101.62      105.05      4.95 o 
   1   8   2        2.67        1.73      1.38 o 
   2   8   2       18.48       19.48      2.49 o 
   3   8   2       18.89       16.69      2.27 o 
   4   8   2       54.59       44.25      2.40 o 
   5   8   2        1.31        0.65      1.76 o 
   6   8   2        1.58       -1.83      2.09 o 
  -4   9   2       14.23       16.12      3.18 o 
  -3   9   2       10.14       11.26      1.77 o 
  -2   9   2       14.50       13.15      1.89 o 
  -1   9   2      155.57      168.45      4.91 o 
   0   9   2      114.30      111.49      5.46 o 
   1   9   2       24.08       20.28      2.64 o 
   2   9   2        2.15        0.14      1.55 o 
   3   9   2      407.87      428.09     12.44 o 
   4   9   2        9.70        9.03      2.04 o 
   5   9   2       86.67       94.37      5.77 o 
  -3  10   2       65.96       65.09      3.29 o 
  -2  10   2       40.53       43.77      1.98 o 
  -1  10   2       33.02       28.88      1.97 o 
   0  10   2       19.17       22.79      3.09 o 
   1  10   2        6.34        5.37      2.01 o 
   2  10   2        9.99        8.72      2.20 o 
   3  10   2        6.23        2.85      1.82 o 
   4  10   2        1.60        1.50      1.83 o 
  -1  11   2       12.54        9.94      1.97 o 
   1  11   2      206.37      225.42      9.00 o 
   2  11   2       78.42       75.05      5.03 o 
   3  11   2       36.56       37.10      3.68 o 
  -2 -11   3       23.37       18.63      3.48 o 
  -1 -11   3        7.97        7.44      2.41 o 
   0 -11   3       13.04       10.06      2.67 o 
   1 -11   3        0.71        1.12      1.76 o 
  -4 -10   3       34.11       38.12      3.90 o 
  -3 -10   3        4.14        3.42      2.10 o 
  -2 -10   3       61.50       56.23      4.30 o 
  -1 -10   3       34.06       31.35      3.30 o 
   0 -10   3      107.16      120.57      6.12 o 
   1 -10   3       29.33       29.72      2.29 o 
   2 -10   3        7.82        7.30      1.56 o 
  -4  -9   3        0.00       -1.74      1.36 o 
  -3  -9   3       28.84       27.61      3.00 o 
  -2  -9   3        6.74        5.87      2.03 o 
  -1  -9   3        3.86        4.44      1.84 o 
   0  -9   3        0.13       -0.54      0.92 o 
   1  -9   3        1.22       -0.31      1.00 o 
   2  -9   3       55.13       51.81      2.70 o 
   3  -9   3        4.40        0.40      1.77 o 
  -5  -8   3        9.97       10.06      2.58 o 
  -4  -8   3        6.07        5.08      1.37 o 
  -3  -8   3        9.53        6.21      1.93 o 
  -2  -8   3       61.33       56.40      3.81 o 
  -1  -8   3        0.77        1.53      1.44 o 
   0  -8   3       51.31       55.74      3.89 o 
   1  -8   3       30.74       27.87      1.83 o 
   2  -8   3      109.91      117.47      3.77 o 
   3  -8   3       18.75       18.81      1.89 o 
   4  -8   3       52.95       61.54      4.36 o 
  -6  -7   3       21.12       23.68      3.62 o 
  -5  -7   3       34.38       42.39      3.70 o 
  -4  -7   3        2.19        0.91      2.29 o 
  -3  -7   3        9.10        7.29      1.26 o 
  -2  -7   3        0.26       -0.33      0.68 o 
  -1  -7   3        2.96        2.68      0.83 o 
   0  -7   3        9.34        9.10      1.14 o 
   1  -7   3       98.47       97.98      3.07 o 
   2  -7   3        3.89        2.32      0.95 o 
   3  -7   3      108.02      104.10      3.47 o 
   4  -7   3       79.42       82.74      4.75 o 
   5  -7   3      104.35      108.37      5.89 o 
  -6  -6   3       23.02       26.91      3.82 o 
  -5  -6   3        3.97        3.34      2.18 o 
  -4  -6   3      193.56      192.64      5.15 o 
  -3  -6   3       36.76       31.95      1.84 o 
  -2  -6   3      262.15      258.05      5.59 o 
  -1  -6   3        5.93        5.26      0.62 o 
   0  -6   3      359.65      348.68      6.55 o 
   1  -6   3       58.09       64.98      2.32 o 
   2  -6   3      174.00      170.37      4.23 o 
   3  -6   3       42.13       45.68      2.20 o 
   4  -6   3       24.03       30.42      2.91 o 
   5  -6   3        1.11        0.62      1.88 o 
  -6  -5   3       21.23       24.88      3.59 o 
  -5  -5   3        9.68       10.89      2.56 o 
  -4  -5   3       15.44       12.90      2.02 o 
  -3  -5   3        4.92        2.96      1.34 o 
  -2  -5   3       13.23       13.40      1.16 o 
  -1  -5   3       53.26       49.70      1.31 o 
   0  -5   3        8.55       11.98      0.94 o 
   1  -5   3      155.06      156.84      3.67 o 
   2  -5   3        0.01       -0.30      0.65 o 
   3  -5   3      125.12      125.66      3.44 o 
   4  -5   3       46.38       39.84      3.08 o 
   5  -5   3       60.80       56.66      3.91 o 
   6  -5   3        0.24       -1.27      1.95 o 
  -6  -4   3        8.99        8.30      2.49 o 
  -5  -4   3      324.41      345.93     11.68 o 
  -4  -4   3        0.15       -1.21      0.93 o 
  -3  -4   3      686.93      712.24     12.42 o 
  -2  -4   3      245.28      240.26      5.54 o 
  -1  -4   3      677.95      684.19      8.90 o 
   0  -4   3      550.51      581.59     18.62 o 
   1  -4   3       52.46       42.96      1.67 o 
   2  -4   3      109.48      115.96      2.96 o 
   3  -4   3        4.58        4.96      0.88 o 
   4  -4   3       15.58       12.61      2.11 o 
   5  -4   3       38.15       33.77      2.96 o 
   6  -4   3        0.01       -0.93      1.74 o 
  -7  -3   3        3.77        4.38      2.47 o 
  -6  -3   3       28.72       33.87      3.52 o 
  -5  -3   3        0.04       -1.44      1.33 o 
  -4  -3   3        0.02       -0.25      0.68 o 
  -3  -3   3        1.00       -0.22      0.69 o 
  -2  -3   3       38.70       40.37      1.60 o 
  -1  -3   3       49.78       56.44      1.60 o 
   0  -3   3      435.17      409.85     10.32 o 
   1  -3   3       82.58       70.73      1.94 o 
   2  -3   3      628.30      629.06     11.28 o 
   3  -3   3      191.82      208.37      4.26 o 
   4  -3   3       76.20       73.07      3.78 o 
   5  -3   3      128.30      139.89      5.87 o 
   6  -3   3       65.90       62.79      4.12 o 
  -7  -2   3       15.73       20.37      3.47 o 
  -6  -2   3       97.40       96.59      5.62 o 
  -5  -2   3      113.53      121.58      5.87 o 
  -4  -2   3       34.92       30.34      1.67 o 
  -3  -2   3      522.36      511.05      6.92 o 
  -2  -2   3       33.37       39.77      1.51 o 
  -1  -2   3     1517.19     1507.83     23.03 o 
   0  -2   3       12.24       10.53      0.63 o 
   1  -2   3     1593.03     1628.75     23.61 o 
   2  -2   3      103.30      114.78      2.59 o 
   3  -2   3      227.91      230.37      4.37 o 
   4  -2   3        0.01        0.21      0.91 o 
   5  -2   3        0.84        0.59      1.46 o 
   6  -2   3        9.04        7.48      1.59 o 
  -7  -1   3       17.26       21.70      3.48 o 
  -6  -1   3       29.48       33.28      3.39 o 
  -5  -1   3        2.01        1.95      1.46 o 
  -4  -1   3       69.81       73.74      3.36 o 
  -3  -1   3       37.58       27.86      1.36 o 
  -2  -1   3     2200.50     2143.94     25.80 o 
  -1  -1   3      708.66      757.63     14.97 o 
   0  -1   3     2443.33     2352.74     46.43 o 
   1  -1   3        0.34        0.53      0.47 o 
   2  -1   3     1101.13     1087.43     16.06 o 
   3  -1   3       36.28       30.85      1.01 o 
   4  -1   3      556.11      577.96     14.26 o 
   5  -1   3        5.08        4.69      1.54 o 
   6  -1   3       61.27       62.32      3.34 o 
   7  -1   3        4.14        4.74      2.77 o 
  -7   0   3        6.44        8.53      2.71 o 
  -6   0   3       56.20       59.58      4.27 o 
  -5   0   3        6.15        4.00      1.68 o 
  -4   0   3      761.60      830.80     11.03 o 
  -3   0   3      949.63     1033.08     14.88 o 
  -2   0   3     2408.25     2478.59     35.87 o 
  -1   0   3     2191.83     2247.79     49.79 o 
   0   0   3      674.14      674.57     14.27 o 
   1   0   3     1726.65     1871.49     39.98 o 
   2   0   3       59.18       62.51      1.45 o 
   3   0   3      162.87      155.29      4.99 o 
   4   0   3        5.07        6.32      1.38 o 
   5   0   3        0.90        1.36      1.23 o 
   6   0   3        2.26        0.52      1.41 o 
   7   0   3        4.30        2.53      1.47 o 
  -7   1   3       11.92       11.62      2.75 o 
  -6   1   3        2.65        2.41      1.83 o 
  -5   1   3       29.67       26.70      1.72 o 
  -4   1   3       12.44       10.90      0.90 o 
  -3   1   3      593.16      607.25      8.16 o 
  -2   1   3     1064.39     1165.32     22.82 o 
  -1   1   3     1056.89     1064.13     16.35 o 
   0   1   3      206.51      183.10      4.54 o 
   1   1   3     2195.00     2083.23     29.64 o 
   2   1   3      864.90      848.50     12.60 o 
   3   1   3      639.99      587.86     13.72 o 
   4   1   3      498.58      490.12     12.26 o 
   5   1   3       45.23       46.06      3.00 o 
   6   1   3      199.33      203.87      7.35 o 
   7   1   3        0.57        0.45      1.57 o 
  -6   2   3       79.81       79.70      4.80 o 
  -5   2   3       56.87       54.73      4.53 o 
  -4   2   3      453.88      465.90      6.86 o 
  -3   2   3      258.73      289.76      4.49 o 
  -2   2   3     1054.34     1037.36     13.04 o 
  -1   2   3      216.58      206.25      5.34 o 
   0   2   3     1181.92     1221.19     25.24 o 
   1   2   3      145.11      163.02      4.16 o 
   2   2   3      414.19      417.19     14.62 o 
   3   2   3        3.56        4.65      0.55 o 
   4   2   3       19.34       15.31      1.65 o 
   5   2   3        0.20       -1.10      0.89 o 
   6   2   3        3.60        4.02      1.73 o 
   7   2   3       16.85       17.02      2.76 o 
  -6   3   3        5.77        3.46      1.84 o 
  -5   3   3       10.75       10.04      1.41 o 
  -4   3   3       66.57       65.60      1.88 o 
  -3   3   3      245.63      263.57      4.25 o 
  -2   3   3       49.95       46.93      1.29 o 
  -1   3   3      882.30      795.76     12.23 o 
   0   3   3      834.62      876.50     18.80 o 
   1   3   3     3544.34     3606.07     44.96 o 
   2   3   3      133.48      170.15      2.81 o 
   3   3   3     1627.43     1669.79     18.10 o 
   4   3   3       95.06       94.01      3.95 o 
   5   3   3      264.49      260.10      8.06 o 
   6   3   3       38.86       38.27      3.02 o 
   7   3   3       35.20       36.88      4.29 o 
  -6   4   3        6.96       10.49      2.41 o 
  -5   4   3       89.71      104.96      4.92 o 
  -4   4   3       39.82       41.95      1.64 o 
  -3   4   3      116.09      116.32      2.46 o 
  -2   4   3      621.27      596.56      9.88 o 
  -1   4   3      564.40      597.08      9.73 o 
   0   4   3     1281.95     1327.57     17.45 o 
   1   4   3       82.07       86.14      1.97 o 
   2   4   3       77.40       79.85      1.82 o 
   3   4   3      187.66      205.26      2.98 o 
   4   4   3       20.48       16.52      2.01 o 
   5   4   3       12.51       12.01      1.95 o 
   6   4   3      103.86      101.34      4.85 o 
   7   4   3        4.58        8.05      3.07 o 
  -6   5   3        9.43       12.88      2.64 o 
  -5   5   3        6.79        7.28      2.09 o 
  -4   5   3       24.55       23.61      1.64 o 
  -3   5   3      128.15      127.82      3.92 o 
  -2   5   3      239.70      235.36      4.97 o 
  -1   5   3        5.90        3.11      0.59 o 
   0   5   3      429.65      422.04      6.58 o 
   1   5   3      141.85      134.67      2.81 o 
   3   5   3      358.32      373.28      6.81 o 
   4   5   3       80.26       78.09      3.69 o 
   5   5   3      360.70      357.39     10.18 o 
  -5   6   3      136.87      152.29      6.66 o 
  -4   6   3        9.68        9.15      1.41 o 
  -3   6   3      591.69      606.30     15.21 o 
  -2   6   3       14.67       18.02      1.44 o 
  -1   6   3      325.00      328.63      4.83 o 
   0   6   3       69.62       63.81      1.98 o 
   2   6   3      204.89      224.90      6.89 o 
   3   6   3       13.75       16.79      1.74 o 
   4   6   3        4.25        5.32      1.50 o 
   5   6   3      106.99       93.89      4.49 o 
   6   6   3       16.49       13.19      2.98 o 
  -5   7   3       14.99       10.68      2.71 o 
  -4   7   3       32.91       30.90      2.06 o 
  -3   7   3      121.87      129.96      4.24 o 
  -2   7   3       19.80       21.10      1.59 o 
  -1   7   3       28.07       22.28      1.18 o 
   0   7   3      412.82      394.14      6.72 o 
   1   7   3       21.98       39.79      2.89 o 
   2   7   3      196.95      194.57      6.62 o 
   3   7   3       83.97       76.45      3.78 o 
   4   7   3      372.06      381.56     10.87 o 
   6   7   3       46.30       35.44      3.94 o 
  -4   8   3      150.84      158.93      5.52 o 
  -3   8   3       34.46       36.56      2.26 o 
  -2   8   3       97.87       96.70      2.54 o 
  -1   8   3      236.67      237.12      4.98 o 
   0   8   3        8.51        8.65      1.39 o 
   1   8   3      249.03      249.87      8.29 o 
   2   8   3       17.01       14.77      2.17 o 
   3   8   3        1.94        0.88      1.19 o 
   4   8   3       42.11       41.56      3.24 o 
  -3   9   3       17.33       15.05      2.32 o 
  -2   9   3       44.33       42.45      1.82 o 
  -1   9   3       40.86       39.74      2.03 o 
   0   9   3       70.68       73.18      2.66 o 
   2   9   3      330.99      368.91     11.28 o 
   3   9   3       49.54       43.00      3.45 o 
   5   9   3        1.51        0.40      2.10 o 
  -3  10   3        0.00       -0.46      1.26 o 
  -2  10   3       98.34       99.66      3.41 o 
  -1  10   3        1.65        0.54      1.08 o 
   0  10   3      103.08      101.58      3.34 o 
   1  10   3        0.52        0.04      1.40 o 
   2  10   3       14.24       15.84      2.75 o 
   3  10   3        1.33       -1.76      1.42 o 
  -1  11   3       32.91       34.54      2.20 o 
   0  11   3        7.68        8.15      1.61 o 
   1  11   3      220.27      239.17      5.79 o 
   3  11   3       42.14       48.20      4.08 o 
  -1 -11   4        1.69       -1.11      1.93 o 
   0 -11   4        8.80        6.61      2.41 o 
  -3 -10   4       11.75       10.55      2.69 o 
  -2 -10   4       18.69       20.01      3.34 o 
  -1 -10   4       21.22       20.07      3.19 o 
   0 -10   4       20.73       22.88      3.25 o 
   1 -10   4       37.21       34.90      3.38 o 
   2 -10   4        8.51        6.32      1.66 o 
  -4  -9   4       25.54       29.33      3.68 o 
  -3  -9   4        0.01       -2.07      1.48 o 
  -2  -9   4        0.09       -1.04      1.48 o 
  -1  -9   4        1.56        2.71      1.62 o 
   0  -9   4       21.27       19.77      2.91 o 
   1  -9   4       68.42       70.07      4.25 o 
   2  -9   4       33.09       33.78      2.20 o 
   3  -9   4       17.97       18.11      3.05 o 
  -5  -8   4       29.06       34.16      2.44 o 
  -4  -8   4        2.74        1.69      1.39 o 
  -3  -8   4      200.42      213.09      8.26 o 
  -2  -8   4        0.08       -1.09      1.23 o 
  -1  -8   4      149.71      146.46      6.32 o 
   0  -8   4        0.36        0.91      1.36 o 
   1  -8   4       71.34       81.35      2.99 o 
   2  -8   4        3.20        3.54      1.17 o 
   3  -8   4       33.74       34.55      3.15 o 
   4  -8   4        5.56        5.91      2.16 o 
  -5  -7   4        4.23        3.20      1.39 o 
  -4  -7   4       11.24       10.77      2.32 o 
  -3  -7   4       14.45       12.17      2.77 o 
  -2  -7   4        0.93        0.37      0.77 o 
  -1  -7   4       10.26       10.93      1.99 o 
   0  -7   4      220.47      225.73      5.10 o 
   1  -7   4        0.02       -0.33      0.74 o 
   2  -7   4       21.47       23.82      1.78 o 
   3  -7   4       25.87       24.46      2.60 o 
   4  -7   4       49.98       61.33      4.29 o 
  -6  -6   4       81.17       89.35      5.80 o 
  -5  -6   4        0.63       -0.85      1.12 o 
  -4  -6   4      329.98      334.60      7.77 o 
  -3  -6   4       68.31       67.18      2.67 o 
  -2  -6   4      268.58      267.33      5.84 o 
  -1  -6   4      340.45      349.91      6.85 o 
   0  -6   4       42.29       43.68      1.81 o 
   1  -6   4      136.35      142.73      3.68 o 
   2  -6   4        0.63        0.01      0.77 o 
   3  -6   4        6.59        7.84      1.30 o 
   4  -6   4        1.68       -1.25      1.29 o 
   5  -6   4       32.50       32.32      3.66 o 
  -6  -5   4       14.63       19.38      3.27 o 
  -5  -5   4       12.85       14.83      1.75 o 
  -4  -5   4       35.41       30.00      1.94 o 
  -3  -5   4        0.72        0.15      0.70 o 
  -2  -5   4        0.30        0.06      0.62 o 
  -1  -5   4      213.12      206.52      3.38 o 
   0  -5   4       10.71       10.76      1.00 o 
   1  -5   4       16.88       14.83      1.19 o 
   2  -5   4      394.86      397.63      9.70 o 
   3  -5   4       17.75       16.99      1.42 o 
   4  -5   4      140.73      148.14      6.08 o 
   5  -5   4        0.16       -0.53      1.40 o 
  -6  -4   4        6.70        4.00      2.09 o 
  -5  -4   4       62.01       61.07      2.95 o 
  -4  -4   4      174.76      191.00      8.10 o 
  -3  -4   4        0.00        0.09      1.17 o 
  -2  -4   4      497.03      502.86      9.12 o 
  -1  -4   4        7.01       11.53      2.52 o 
   0  -4   4      425.23      419.38      7.16 o 
   1  -4   4       54.63       50.91      1.84 o 
   2  -4   4      126.53      119.81      3.83 o 
   3  -4   4        6.36        8.70      1.10 o 
   4  -4   4       47.05       46.83      3.25 o 
   5  -4   4      100.12       86.78      4.72 o 
   6  -4   4        4.09        2.80      2.04 o 
  -6  -3   4        9.14       10.31      2.55 o 
  -5  -3   4       89.00       84.72      4.32 o 
  -4  -3   4       25.96       22.32      1.60 o 
  -3  -3   4        9.49        9.79      1.14 o 
  -2  -3   4      169.41      166.12      6.34 o 
  -1  -3   4      237.78      235.22      3.50 o 
   0  -3   4      119.42      137.33      2.93 o 
   1  -3   4     1466.84     1566.40     23.10 o 
   2  -3   4      177.52      172.47      3.73 o 
   3  -3   4      436.28      466.06      8.09 o 
   4  -3   4      229.18      202.36      6.98 o 
   5  -3   4       81.31       86.57      4.57 o 
   6  -3   4       56.39       62.45      4.21 o 
  -6  -2   4       12.23       18.14      2.97 o 
  -5  -2   4      113.24      104.58      3.45 o 
  -4  -2   4      109.36      109.18      3.30 o 
  -3  -2   4      536.75      562.79      9.97 o 
  -2  -2   4      659.76      692.30     11.58 o 
  -1  -2   4      128.49      138.86      2.24 o 
   0  -2   4      655.03      684.19     10.49 o 
   1  -2   4       23.56       17.38      2.15 o 
   2  -2   4       80.71       75.24      2.07 o 
   3  -2   4        0.17       -0.11      0.53 o 
   4  -2   4       46.80       39.44      2.79 o 
   5  -2   4       19.98       18.31      2.57 o 
   6  -2   4        3.11        1.35      1.73 o 
  -7  -1   4        0.24        0.05      1.83 o 
  -6  -1   4       18.88       13.33      2.66 o 
  -5  -1   4       21.54       23.29      2.64 o 
  -4  -1   4        0.00       -0.73      0.61 o 
  -3  -1   4       82.44       80.47      1.73 o 
  -2  -1   4      341.19      373.72     11.32 o 
  -1  -1   4      108.49      112.23      1.93 o 
   0  -1   4      996.55     1007.97     14.88 o 
   1  -1   4      681.97      718.64     11.00 o 
   2  -1   4      366.46      353.59      7.39 o 
   3  -1   4     1037.41     1014.74     19.89 o 
   4  -1   4       50.17       46.42      2.89 o 
   5  -1   4      422.90      427.76     11.99 o 
   6  -1   4        3.91        2.28      1.86 o 
  -6   0   4       24.69       24.73      2.91 o 
  -5   0   4      163.36      163.82      6.76 o 
  -4   0   4        6.66        7.33      0.82 o 
  -3   0   4      381.68      361.07      5.28 o 
  -2   0   4      219.76      211.68      4.29 o 
  -1   0   4      519.51      490.65     10.34 o 
   0   0   4      310.55      317.33      5.24 o 
   1   0   4       25.54       24.20      1.87 o 
   2   0   4       59.50       70.21      5.28 o 
   3   0   4        4.77        6.05      0.54 o 
   4   0   4       13.15       13.85      1.90 o 
   5   0   4       18.88       16.26      2.31 o 
   6   0   4       46.84       49.59      3.53 o 
   7   0   4        0.18       -1.13      1.28 o 
  -6   1   4       35.83       44.20      3.74 o 
  -5   1   4        1.69        0.07      1.46 o 
  -4   1   4       41.47       44.16      1.52 o 
  -3   1   4       45.37       45.73      1.37 o 
  -2   1   4       17.51       26.66      1.71 o 
  -1   1   4       98.70       96.38      3.20 o 
   0   1   4     2201.44     2106.17     42.72 o 
   1   1   4       61.73       48.00      1.38 o 
   2   1   4     1760.89     1688.30     24.45 o 
   3   1   4      272.38      270.57      4.69 o 
   4   1   4      333.69      314.73      8.98 o 
   5   1   4      160.87      161.67      6.07 o 
   6   1   4       82.98       75.62      4.28 o 
   7   1   4       22.34       24.51      2.51 o 
  -6   2   4       16.74       15.99      2.81 o 
  -5   2   4       62.28       68.45      2.65 o 
  -4   2   4       35.18       29.74      1.31 o 
  -3   2   4      419.48      434.08      6.30 o 
  -2   2   4      317.54      321.42      4.75 o 
  -1   2   4      892.99      974.47     20.83 o 
   0   2   4        7.99        6.03      0.87 o 
   1   2   4      967.45     1013.29     21.18 o 
   2   2   4      135.31      135.47      3.97 o 
   3   2   4        3.77        4.26      0.53 o 
   4   2   4        6.10        5.35      1.33 o 
   5   2   4      174.26      163.42      6.13 o 
   6   2   4       20.31       25.39      2.68 o 
   7   2   4       46.30       47.01      3.86 o 
  -5   3   4        3.34        1.88      1.07 o 
  -4   3   4       12.96       11.45      1.06 o 
  -3   3   4        5.71        5.61      0.71 o 
  -2   3   4      357.93      378.66      5.54 o 
  -1   3   4      120.56      109.30      3.73 o 
   0   3   4      166.86      155.08      4.57 o 
   1   3   4      165.58      164.29      4.63 o 
   2   3   4      659.98      655.58     16.61 o 
   3   3   4       49.79       44.02      1.46 o 
   4   3   4      602.54      605.13     14.85 o 
   5   3   4        3.04        3.59      1.46 o 
   6   3   4       90.82       85.77      4.56 o 
   7   3   4       19.44       23.56      3.05 o 
  -6   4   4       71.78       68.92      4.28 o 
  -5   4   4        2.06        3.69      1.77 o 
  -4   4   4      322.76      320.41      5.35 o 
  -3   4   4       21.44       21.05      1.09 o 
  -2   4   4      196.18      194.74      4.23 o 
  -1   4   4      305.83      322.33      8.46 o 
   0   4   4      102.29      104.49      3.75 o 
   1   4   4      149.01      171.72      5.08 o 
   2   4   4       65.08       67.04      2.70 o 
   3   4   4       31.72       39.96      1.53 o 
   4   4   4      105.40       88.00      4.05 o 
   5   4   4       35.58       37.00      2.88 o 
   6   4   4       27.95       29.06      2.86 o 
  -5   5   4        3.30        0.99      1.65 o 
  -4   5   4       10.23       10.19      1.41 o 
  -3   5   4      151.79      150.92      3.92 o 
  -2   5   4        7.92        7.73      1.06 o 
  -1   5   4      196.02      185.23      5.90 o 
   0   5   4      114.85      100.72      3.93 o 
   1   5   4      741.51      739.70     10.51 o 
   2   5   4      314.49      305.56      5.03 o 
   3   5   4      394.18      408.10     10.43 o 
   4   5   4      298.92      271.64      8.30 o 
   5   5   4       53.81       49.08      3.30 o 
   6   5   4      132.63      128.86      5.79 o 
  -5   6   4       18.83       17.39      3.11 o 
  -4   6   4       22.92       22.09      1.84 o 
  -3   6   4        6.88        9.11      1.38 o 
  -2   6   4      197.98      198.58      4.72 o 
  -1   6   4       31.58       30.62      2.32 o 
   0   6   4      194.08      209.36      4.15 o 
   1   6   4       14.22       12.59      1.74 o 
   2   6   4      160.20      162.82      3.36 o 
   3   6   4        1.83        0.82      0.58 o 
   4   6   4       11.12       16.00      2.34 o 
   5   6   4        9.17        7.32      2.02 o 
  -5   7   4        8.62        8.84      2.59 o 
  -4   7   4       18.12       11.81      2.22 o 
  -3   7   4       10.43        9.51      1.46 o 
  -2   7   4        5.68        5.14      1.35 o 
  -1   7   4      421.05      401.71     11.16 o 
   0   7   4        7.52        9.84      1.16 o 
   1   7   4      425.51      426.22      7.08 o 
   2   7   4        0.23       -0.15      1.19 o 
   3   7   4      255.80      264.96      4.88 o 
   4   7   4        1.22        2.45      1.66 o 
   5   7   4       99.86       94.07      4.86 o 
  -4   8   4       23.81       23.84      2.33 o 
  -3   8   4       68.32       69.19      3.06 o 
  -2   8   4        9.98        9.95      1.53 o 
  -1   8   4       27.37       24.40      1.59 o 
   0   8   4       21.10       20.95      1.41 o 
   1   8   4       23.72       22.44      1.58 o 
   2   8   4       26.74       23.28      1.86 o 
   3   8   4        9.54       16.28      2.20 o 
   4   8   4       15.47       16.63      2.70 o 
  -3   9   4       79.28       75.14      3.33 o 
  -2   9   4      145.00      138.89      6.17 o 
  -1   9   4       11.27       10.32      1.46 o 
   0   9   4      110.88      104.09      3.19 o 
   1   9   4       87.30       71.98      2.58 o 
   2   9   4      111.39      109.59      4.50 o 
   3   9   4      158.72      165.20      4.02 o 
   4   9   4        6.39        7.82      2.65 o 
  -2  10   4        1.03       -1.42      1.59 o 
  -1  10   4        2.18        0.81      1.08 o 
   0  10   4       15.92       13.76      1.65 o 
   1  10   4        9.12        9.45      2.20 o 
   2  10   4        0.25       -1.82      1.21 o 
   3  10   4        0.25        0.61      0.97 o 
  -1  11   4        8.47        7.57      2.41 o 
   0  11   4      110.66      114.17      5.06 o 
   1  11   4       13.16       10.46      2.24 o 
   2  11   4       69.90       78.72      3.13 o 
   3  11   4        9.75       15.02      1.97 o 
  -3 -10   5        2.49        1.55      1.99 o 
  -1 -10   5       30.90       31.41      3.42 o 
   0 -10   5       51.93       61.94      4.59 o 
   1 -10   5        1.05        0.48      1.77 o 
  -4  -9   5        1.68       -0.87      1.90 o 
  -3  -9   5        4.03        2.13      1.96 o 
  -2  -9   5       37.80       36.83      3.56 o 
  -1  -9   5       39.74       39.84      3.59 o 
   0  -9   5        8.91        8.08      2.20 o 
   1  -9   5      168.03      150.18      6.70 o 
   2  -9   5        7.98        5.79      1.47 o 
   3  -9   5       10.19       14.11      2.79 o 
  -5  -8   5       26.93       34.08      2.62 o 
  -4  -8   5       32.60       34.12      2.31 o 
  -3  -8   5      102.21      106.41      5.74 o 
  -2  -8   5      146.93      167.86      7.17 o 
  -1  -8   5       41.31       41.73      3.49 o 
   0  -8   5      157.37      159.67      6.72 o 
   1  -8   5       62.14       58.26      2.58 o 
   2  -8   5      151.68      162.10      4.64 o 
   3  -8   5        3.66        3.74      1.91 o 
   4  -8   5        6.00        8.21      2.53 o 
  -5  -7   5        8.36       11.26      1.76 o 
  -4  -7   5       36.72       35.51      2.31 o 
  -3  -7   5       48.63       45.28      2.38 o 
  -2  -7   5       18.61       15.10      1.46 o 
  -1  -7   5        0.08       -0.90      1.10 o 
   0  -7   5      197.15      195.58      7.28 o 
   1  -7   5       14.01       12.74      1.50 o 
   2  -7   5       10.69        8.10      1.37 o 
   3  -7   5      203.66      211.38      7.85 o 
   4  -7   5        0.02        2.01      1.75 o 
  -5  -6   5      115.32      121.14      4.28 o 
  -4  -6   5        2.77        1.91      1.09 o 
  -3  -6   5      155.15      163.89      4.55 o 
  -2  -6   5       46.00       52.55      2.23 o 
  -1  -6   5      170.32      166.37      4.11 o 
   0  -6   5      172.35      168.35      3.98 o 
   1  -6   5      474.67      496.54      9.05 o 
   2  -6   5        4.20        2.89      1.05 o 
   3  -6   5       26.15       28.38      2.65 o 
   4  -6   5        0.52       -1.43      1.34 o 
   5  -6   5       33.89       36.52      3.46 o 
  -6  -5   5       53.91       61.46      4.80 o 
  -5  -5   5       61.21       53.85      2.78 o 
  -4  -5   5       95.99       97.50      3.47 o 
  -3  -5   5       79.09       80.94      2.93 o 
  -2  -5   5       60.56       73.91      2.60 o 
  -1  -5   5       51.31       55.02      2.08 o 
   0  -5   5       68.37       66.72      3.53 o 
   1  -5   5       67.24       65.11      2.28 o 
   2  -5   5      403.88      404.12      7.65 o 
   3  -5   5       38.73       37.73      2.86 o 
   4  -5   5       92.53       92.26      4.77 o 
   5  -5   5       80.89       80.59      4.77 o 
  -6  -4   5       32.96       27.27      3.27 o 
  -5  -4   5       40.81       38.86      2.29 o 
  -4  -4   5       98.82       96.11      8.65 o 
  -3  -4   5      412.42      416.73      8.25 o 
  -2  -4   5       31.87       32.07      1.66 o 
  -1  -4   5      815.32      840.01     10.91 o 
   0  -4   5       72.22       73.30      2.15 o 
   1  -4   5       28.38       27.96      1.45 o 
   2  -4   5       12.84        9.19      1.12 o 
   3  -4   5       46.09       48.40      3.17 o 
   4  -4   5        1.19       -1.85      1.23 o 
   5  -4   5       23.89       18.88      2.83 o 
   6  -4   5        2.41        1.95      1.97 o 
  -6  -3   5        5.36       15.28      3.06 o 
  -5  -3   5       24.56       18.03      1.85 o 
  -4  -3   5       21.77       25.25      1.75 o 
  -3  -3   5       24.66       25.37      2.07 o 
  -2  -3   5       48.23       50.88      3.10 o 
  -1  -3   5      107.49      114.46      2.77 o 
   0  -3   5      542.29      564.13      9.16 o 
   1  -3   5      315.89      338.76     10.03 o 
   2  -3   5      125.04      118.41      3.02 o 
   3  -3   5       11.25        9.87      1.79 o 
   4  -3   5      268.77      244.09      8.05 o 
   5  -3   5        0.09       -0.95      1.21 o 
   6  -3   5      212.47      230.81      8.77 o 
  -6  -2   5       77.06       85.07      5.26 o 
  -5  -2   5        6.51        6.02      1.41 o 
  -4  -2   5      249.64      247.81     12.38 o 
  -3  -2   5       73.40       71.54      2.50 o 
  -2  -2   5      607.97      605.79     10.51 o 
  -1  -2   5      402.15      405.29      8.61 o 
   0  -2   5       31.39       43.09      1.63 o 
   1  -2   5      946.62     1016.63     15.46 o 
   2  -2   5       21.64       24.75      1.27 o 
   3  -2   5        2.08        1.63      1.08 o 
   4  -2   5       14.79       10.98      2.02 o 
   5  -2   5       13.62       16.50      2.49 o 
   6  -2   5       55.16       56.93      4.01 o 
  -6  -1   5        5.22        5.90      2.30 o 
  -5  -1   5        4.94       10.78      1.45 o 
  -4  -1   5        1.43        0.60      0.84 o 
  -3  -1   5       23.34       29.18      1.56 o 
  -2  -1   5       11.51       10.57      1.70 o 
  -1  -1   5      455.03      472.95      7.56 o 
   0  -1   5      393.07      414.67      6.85 o 
   1  -1   5      456.12      447.83      9.54 o 
   2  -1   5      471.54      491.49     10.48 o 
   3  -1   5      238.63      222.60      6.86 o 
   4  -1   5      134.36      145.28      5.62 o 
   5  -1   5       61.90       60.62      3.80 o 
   6  -1   5        0.04       -0.69      1.48 o 
  -6   0   5       52.33       52.93      4.13 o 
  -5   0   5       13.61       13.11      1.82 o 
  -4   0   5      234.87      232.76     10.62 o 
  -3   0   5       14.99       13.53      0.84 o 
  -2   0   5      551.23      532.95      9.23 o 
  -1   0   5       68.85       59.49      2.54 o 
   0   0   5     4220.11     4304.21     60.67 o 
   1   0   5        6.88        9.07      1.15 o 
   2   0   5      309.88      318.78      5.59 o 
   3   0   5        7.57       12.93      1.74 o 
   4   0   5        1.46       -0.21      1.01 o 
   5   0   5      154.94      148.70      6.02 o 
   6   0   5       40.91       37.95      3.43 o 
  -6   1   5        0.46        1.98      1.73 o 
  -5   1   5        1.10        1.01      1.12 o 
  -4   1   5       14.58       10.28      0.98 o 
  -3   1   5      175.86      188.10      3.32 o 
  -2   1   5        0.02       -0.67      0.45 o 
  -1   1   5       14.47       11.07      1.27 o 
   0   1   5      207.37      217.93      5.78 o 
   1   1   5      203.35      196.15      4.49 o 
   2   1   5       42.04       46.32      6.81 o 
   3   1   5      310.66      302.86      8.50 o 
   4   1   5       33.51       37.27      2.68 o 
   5   1   5       37.86       31.65      2.71 o 
   6   1   5       76.91       77.66      4.53 o 
  -6   2   5        2.55        3.62      1.90 o 
  -5   2   5      172.10      172.79      4.60 o 
  -4   2   5       53.48       51.27      1.72 o 
  -3   2   5      270.58      281.95      4.58 o 
  -2   2   5      168.96      151.71      3.53 o 
  -1   2   5       95.29      100.75      3.56 o 
   0   2   5       26.03       33.29      1.83 o 
   1   2   5      139.49      139.80      4.06 o 
   2   2   5        1.48        1.65      0.90 o 
   3   2   5        0.19        0.02      0.42 o 
   4   2   5       37.95       30.86      2.43 o 
   5   2   5       37.28       37.89      3.00 o 
   6   2   5       21.90       17.11      2.81 o 
  -5   3   5        2.68        2.34      1.13 o 
  -4   3   5       19.10       17.22      1.20 o 
  -3   3   5        0.01       -0.01      0.55 o 
  -2   3   5      140.60      139.28      4.72 o 
  -1   3   5      362.59      403.42     10.03 o 
   0   3   5      286.43      292.02      7.57 o 
   1   3   5      559.36      528.19     12.09 o 
   2   3   5       42.95       40.62      1.59 o 
   3   3   5      487.72      473.82      7.94 o 
   4   3   5       18.98       17.90      2.21 o 
   5   3   5      330.76      324.26      9.98 o 
   6   3   5        3.39        2.88      1.83 o 
  -5   4   5       15.59       25.66      2.60 o 
  -4   4   5        1.31        0.15      0.71 o 
  -3   4   5       54.85       51.07      3.60 o 
  -2   4   5        7.47        6.40      1.42 o 
  -1   4   5      132.86      124.03      4.44 o 
   0   4   5        5.93        8.53      1.28 o 
   1   4   5       25.81       27.85      1.85 o 
   2   4   5       13.14       16.54      1.37 o 
   3   4   5       54.02       57.00      2.19 o 
   4   4   5        0.48        0.28      1.11 o 
   5   4   5       19.73       15.86      2.39 o 
   6   4   5       36.20       33.81      3.08 o 
  -5   5   5        0.72       -1.75      1.48 o 
  -4   5   5       23.32       23.19      1.68 o 
  -3   5   5        0.11       -0.99      0.75 o 
  -2   5   5      228.73      222.79      6.99 o 
  -1   5   5        2.09        2.81      1.08 o 
   0   5   5      553.21      597.05     14.37 o 
   1   5   5      164.56      191.05      5.93 o 
   2   5   5      310.82      337.24      8.77 o 
   3   5   5       65.94       71.44      2.35 o 
   4   5   5       63.81       57.92      3.48 o 
   5   5   5        0.04       -0.09      1.19 o 
   6   5   5        8.88       10.87      2.52 o 
  -5   6   5       47.38       47.37      3.85 o 
  -4   6   5        5.63        4.94      1.47 o 
  -3   6   5       90.66       90.07      3.13 o 
  -2   6   5       51.43       47.76      3.07 o 
  -1   6   5       16.89       20.86      2.09 o 
   0   6   5        0.03        0.17      0.91 o 
   1   6   5        2.07        1.89      1.06 o 
   2   6   5       31.63       26.96      2.15 o 
   3   6   5      178.81      183.18      5.77 o 
   4   6   5      149.87      141.10      5.90 o 
   5   6   5       98.63       78.87      4.46 o 
   6   6   5       59.30       54.71      4.00 o 
  -4   7   5       16.98       14.60      1.93 o 
  -3   7   5       21.19       15.94      1.76 o 
  -2   7   5       83.29       80.41      4.20 o 
  -1   7   5       28.30       29.77      2.64 o 
   0   7   5      107.55      105.83      4.64 o 
   1   7   5       37.60       32.11      2.58 o 
   2   7   5      198.32      191.76      4.01 o 
   3   7   5        4.30        6.11      1.03 o 
   4   7   5      130.67      137.37      6.10 o 
   5   7   5       54.25       51.74      3.80 o 
  -4   8   5       50.91       46.02      4.54 o 
  -3   8   5        0.27       -0.43      1.13 o 
  -2   8   5        8.91        4.43      1.77 o 
  -1   8   5        0.05       -0.89      1.39 o 
   0   8   5        1.84        1.73      1.46 o 
   1   8   5      102.23       92.91      3.01 o 
   2   8   5       25.18       21.95      2.61 o 
   3   8   5       75.67       76.07      5.01 o 
   4   8   5       28.02       28.85      3.71 o 
   5   8   5      107.99      112.53      5.79 o 
  -3   9   5       57.49       54.48      2.88 o 
  -2   9   5        8.04       13.79      2.69 o 
  -1   9   5      106.21       94.91      4.97 o 
   0   9   5      180.66      163.03      6.65 o 
   1   9   5       52.95       53.80      3.07 o 
   2   9   5      170.77      176.74      5.60 o 
   3   9   5       32.06       30.05      1.80 o 
   4   9   5       48.32       58.53      4.76 o 
  -2  10   5       60.07       50.51      4.02 o 
  -1  10   5        0.64        1.11      1.58 o 
   0  10   5        9.80        8.58      2.32 o 
   1  10   5       17.15       12.87      1.61 o 
   2  10   5       40.68       39.50      2.08 o 
   3  10   5       11.87       12.07      1.55 o 
   0  11   5        9.11        9.08      2.52 o 
   1  11   5      134.01      135.57      4.12 o 
   2  11   5        0.04       -0.86      1.13 o 
  -2 -10   6        0.01       -0.21      1.86 o 
  -1 -10   6       34.83       35.60      3.70 o 
   0 -10   6        0.03       -2.21      1.62 o 
  -3  -9   6       49.68       51.41      4.38 o 
  -2  -9   6        3.03        2.36      2.04 o 
  -1  -9   6        0.11       -0.55      1.65 o 
   0  -9   6        4.83        2.13      1.65 o 
   1  -9   6        9.75        8.56      2.32 o 
   2  -9   6       45.39       46.26      3.86 o 
  -4  -8   6       24.27       26.96      2.86 o 
  -3  -8   6      105.93      110.84      5.99 o 
  -2  -8   6       21.73       19.93      3.08 o 
  -1  -8   6       26.75       31.49      3.58 o 
   0  -8   6        6.52        7.79      2.26 o 
   1  -8   6       35.04       32.04      3.07 o 
   2  -8   6      148.21      161.31      4.68 o 
   3  -8   6        4.01        1.36      1.73 o 
  -5  -7   6        9.78        9.29      2.72 o 
  -4  -7   6       95.22       94.92      3.72 o 
  -3  -7   6       27.07       26.95      2.02 o 
  -2  -7   6        1.17       -0.82      1.13 o 
  -1  -7   6       56.43       56.44      3.90 o 
   0  -7   6       59.20       57.39      3.78 o 
   1  -7   6        8.57        7.77      1.29 o 
   2  -7   6       39.85       42.40      4.03 o 
   3  -7   6        4.31        4.91      1.92 o 
   4  -7   6       49.77       53.21      4.09 o 
  -5  -6   6        2.21        0.77      1.29 o 
  -4  -6   6       92.68       95.63      5.64 o 
  -3  -6   6       39.28       36.84      2.19 o 
  -2  -6   6      146.82      155.03      4.28 o 
  -1  -6   6       28.78       23.34      2.51 o 
   0  -6   6       65.98       63.30      3.78 o 
   1  -6   6        8.42        7.76      2.76 o 
   2  -6   6      113.97      100.75      3.28 o 
   3  -6   6        8.62       12.07      2.38 o 
   4  -6   6        2.74        1.58      1.70 o 
  -5  -5   6        0.39        0.16      1.10 o 
  -4  -5   6      105.72       96.54      3.58 o 
  -3  -5   6       47.65       44.07      2.29 o 
  -2  -5   6        3.94        3.10      1.18 o 
  -1  -5   6       46.40       38.40      2.91 o 
   0  -5   6        0.00       -0.86      0.57 o 
   1  -5   6      254.04      255.82      5.43 o 
   2  -5   6      108.63      106.33      3.25 o 
   3  -5   6      140.55      144.36      5.84 o 
   4  -5   6       23.46       18.52      2.82 o 
   5  -5   6       60.73       63.72      4.44 o 
  -6  -4   6       18.06       18.17      3.24 o 
  -5  -4   6       28.22       28.03      2.15 o 
  -4  -4   6       16.81       19.83      3.42 o 
  -3  -4   6        0.15       -0.03      0.79 o 
  -2  -4   6       87.67       96.26      3.05 o 
  -1  -4   6       29.31       29.07      2.45 o 
   0  -4   6      115.21      120.36      3.05 o 
   1  -4   6      327.54      359.32      6.77 o 
   2  -4   6      267.41      268.90      5.61 o 
   3  -4   6        2.12       -0.34      1.23 o 
   4  -4   6       19.03       13.00      2.34 o 
   5  -4   6        8.73        8.21      2.26 o 
  -6  -3   6        1.19       -2.40      1.60 o 
  -5  -3   6        6.64        4.92      1.34 o 
  -4  -3   6      200.34      184.05      4.93 o 
  -3  -3   6       23.64       18.45      1.58 o 
  -2  -3   6        6.51        5.60      2.28 o 
  -1  -3   6      141.46      134.60      3.73 o 
   0  -3   6      108.53      108.79      2.76 o 
   1  -3   6      324.04      330.00      6.82 o 
   2  -3   6      249.60      253.79      5.24 o 
   3  -3   6      387.87      396.53     10.98 o 
   4  -3   6        1.44        1.05      1.26 o 
   5  -3   6       59.00       60.69      4.05 o 
   6  -3   6        8.75        7.75      2.35 o 
  -6  -2   6        0.60        0.72      1.76 o 
  -5  -2   6       88.53       92.04      3.45 o 
  -4  -2   6       98.73       96.61      3.30 o 
  -3  -2   6      140.09      144.39      3.91 o 
  -2  -2   6       56.23       53.13      2.09 o 
  -1  -2   6       40.58       36.54      1.33 o 
   0  -2   6       52.82       51.38      1.72 o 
   1  -2   6     1424.96     1500.05     22.38 o 
   2  -2   6       30.48       32.89      2.01 o 
   3  -2   6        1.50        0.00      1.00 o 
   4  -2   6        0.03       -1.34      1.05 o 
   5  -2   6        2.59        0.23      1.46 o 
   6  -2   6      100.42      102.46      5.56 o 
  -6  -1   6        0.04        0.80      1.82 o 
  -5  -1   6       76.19       69.65      2.90 o 
  -4  -1   6       21.96       22.97      1.67 o 
  -3  -1   6        7.21       10.38      4.64 o 
  -2  -1   6      816.20      806.70     13.55 o 
  -1  -1   6      327.78      341.86      8.03 o 
   0  -1   6      255.32      233.25      4.47 o 
   1  -1   6      162.69      153.91      3.61 o 
   2  -1   6       74.03       70.45      3.62 o 
   3  -1   6       59.55       58.93      3.25 o 
   4  -1   6      113.78      109.48      4.90 o 
   5  -1   6       96.63       91.91      4.79 o 
   6  -1   6        1.96        0.39      1.63 o 
  -6   0   6       10.49        8.07      2.32 o 
  -5   0   6       38.39       39.15      2.23 o 
  -4   0   6       69.38       66.60      2.61 o 
  -3   0   6      190.24      190.46      4.53 o 
  -2   0   6       12.99       11.80      1.42 o 
  -1   0   6       85.10       70.82      3.07 o 
   0   0   6       14.20       19.14      2.00 o 
   1   0   6     1454.47     1657.77     24.39 o 
   2   0   6        9.94        8.86      0.96 o 
   3   0   6        0.30        1.05      1.04 o 
   4   0   6       23.31       24.71      2.42 o 
   5   0   6       29.35       24.44      2.60 o 
   6   0   6        0.02       -0.73      1.71 o 
  -6   1   6        0.11       -0.80      1.80 o 
  -5   1   6        2.76        3.66      1.16 o 
  -4   1   6       22.30       18.14      1.62 o 
  -3   1   6       88.45       90.96      2.85 o 
  -2   1   6      118.12      104.34      3.95 o 
  -1   1   6      338.28      357.38      9.07 o 
   0   1   6     1798.70     1773.88     36.80 o 
   1   1   6        6.56       10.63      0.96 o 
   2   1   6     1097.44     1094.05     39.04 o 
   3   1   6       35.85       35.31      2.52 o 
   4   1   6      303.36      304.06      9.32 o 
   5   1   6        5.46        7.46      1.99 o 
   6   1   6      237.44      232.00      8.62 o 
  -6   2   6       19.47       25.28      3.42 o 
  -5   2   6       59.43       68.23      2.84 o 
  -4   2   6        0.18        0.31      0.92 o 
  -3   2   6       72.31       71.93      2.50 o 
  -2   2   6        0.43       -0.15      0.84 o 
  -1   2   6       61.41       80.62      3.33 o 
   0   2   6      330.22      386.42      9.51 o 
   1   2   6      410.30      438.79     10.35 o 
   2   2   6        0.27       -0.04      0.97 o 
   3   2   6      179.46      178.91      6.21 o 
   4   2   6       10.56        8.32      1.82 o 
   5   2   6       21.85       24.93      3.01 o 
   6   2   6       22.02       27.50      3.45 o 
  -5   3   6       56.87       52.59      2.53 o 
  -4   3   6        0.53       -0.21      0.74 o 
  -3   3   6      250.13      253.88      7.67 o 
  -2   3   6       90.36       92.03      3.85 o 
  -1   3   6      640.02      613.64     14.45 o 
   0   3   6      151.72      144.04      4.69 o 
   1   3   6      986.25      964.66     20.93 o 
   2   3   6      466.79      482.93      8.26 o 
   3   3   6      175.78      183.07      6.37 o 
   4   3   6       94.84       93.95      4.51 o 
   5   3   6       32.90       33.71      2.98 o 
   6   3   6       23.18       19.79      3.00 o 
  -5   4   6        0.45       -0.08      1.50 o 
  -4   4   6      238.35      239.35      4.54 o 
  -3   4   6       59.31       56.14      2.30 o 
  -2   4   6       80.21       74.31      3.57 o 
  -1   4   6       71.64       69.49      3.34 o 
   0   4   6      108.17      115.20      4.28 o 
   1   4   6        1.97        1.13      0.84 o 
   2   4   6      127.84      127.64      4.26 o 
   3   4   6       19.85       22.75      2.25 o 
   4   4   6      167.29      152.68      6.10 o 
   5   4   6      262.95      258.93      8.83 o 
   6   4   6       19.04       16.47      2.92 o 
  -5   5   6        1.91        3.26      1.85 o 
  -4   5   6       64.65       62.24      3.37 o 
  -3   5   6      153.03      147.26      4.00 o 
  -2   5   6       43.65       45.95      2.98 o 
  -1   5   6      310.89      315.82      9.04 o 
   0   5   6        2.92        3.11      1.19 o 
   1   5   6      168.17      162.55      5.43 o 
   2   5   6        2.19        3.33      1.14 o 
   3   5   6      149.99      157.73      5.95 o 
   4   5   6       60.73       56.36      3.64 o 
   5   5   6        3.71        5.63      1.99 o 
   6   5   6      117.95      114.04      5.86 o 
  -5   6   6       64.10       63.18      4.33 o 
  -4   6   6       37.26       36.99      3.27 o 
  -3   6   6       26.87       25.55      2.56 o 
  -2   6   6       91.28       89.45      4.35 o 
  -1   6   6       47.94       39.63      2.83 o 
   0   6   6       60.45       56.34      3.23 o 
   1   6   6       49.91       49.97      3.01 o 
   2   6   6      155.86      165.11      5.65 o 
   3   6   6        2.02        1.58      1.16 o 
   4   6   6      143.22      140.69      6.12 o 
   5   6   6       10.59       13.04      2.66 o 
   6   6   6      127.16      145.48      6.79 o 
  -4   7   6       14.57       16.68      2.67 o 
  -3   7   6        0.22        0.31      1.49 o 
  -2   7   6      178.61      181.78      6.85 o 
  -1   7   6      256.91      249.43      8.19 o 
   0   7   6      186.30      185.45      6.66 o 
   1   7   6      636.75      645.13     16.06 o 
   2   7   6        4.76        4.10      1.51 o 
   3   7   6      248.81      273.69      8.08 o 
   4   7   6        0.16       -1.96      1.31 o 
   5   7   6       77.76       70.00      4.54 o 
  -3   8   6       23.66       17.80      2.94 o 
  -2   8   6       12.17       11.17      2.33 o 
  -1   8   6       31.74       28.96      2.80 o 
   0   8   6      105.49       91.48      4.61 o 
   1   8   6       55.16       50.93      3.37 o 
   2   8   6        0.93        1.10      1.33 o 
   3   8   6      109.93      106.80      4.70 o 
   4   8   6       45.47       50.52      4.25 o 
   5   8   6        9.65       18.28      3.09 o 
  -3   9   6        0.64       -2.41      1.61 o 
  -2   9   6      114.67      125.80      6.07 o 
  -1   9   6       11.83        9.57      2.20 o 
   0   9   6      255.44      261.02      8.98 o 
   1   9   6        3.89        3.26      1.65 o 
   2   9   6      250.09      239.32      8.19 o 
   3   9   6       31.57       24.38      2.58 o 
   4   9   6        5.29        3.02      2.36 o 
  -1  10   6        0.00       -2.31      1.59 o 
   0  10   6        0.85        1.20      1.65 o 
   1  10   6        0.71        0.56      1.60 o 
   2  10   6        0.86       -0.62      1.41 o 
   3  10   6       65.19       69.76      4.24 o 
  -2  -9   7        0.02        0.14      1.84 o 
  -1  -9   7        1.25       -0.43      1.88 o 
   0  -9   7        6.61        6.47      2.31 o 
   1  -9   7       26.86       24.76      3.28 o 
  -4  -8   7        1.88        1.81      2.07 o 
  -3  -8   7       91.45       89.71      5.59 o 
  -2  -8   7       43.46       41.01      3.77 o 
  -1  -8   7       22.16       27.10      3.51 o 
   0  -8   7       17.86       21.57      3.08 o 
   1  -8   7        4.57        4.33      1.99 o 
   2  -8   7        6.60        3.25      1.97 o 
   3  -8   7        8.12        3.91      2.31 o 
  -4  -7   7       17.17       16.44      4.50 o 
  -3  -7   7       43.59       45.85      2.50 o 
  -2  -7   7       13.70       16.60      2.83 o 
  -1  -7   7        6.58        5.75      2.07 o 
   0  -7   7        8.27       10.60      2.31 o 
   1  -7   7       14.25       14.32      2.55 o 
   2  -7   7       20.28       22.19      2.03 o 
   3  -7   7      131.83      136.00      6.14 o 
  -5  -6   7       53.76       58.00      4.04 o 
  -4  -6   7        3.22        1.00      1.17 o 
  -3  -6   7        3.48        4.67      1.29 o 
  -2  -6   7       86.05       94.73      3.35 o 
  -1  -6   7       36.17       36.40      3.19 o 
   0  -6   7       10.69        9.23      2.00 o 
   1  -6   7       33.81       34.23      1.92 o 
   2  -6   7       26.14       24.44      1.81 o 
   3  -6   7       30.52       25.86      2.66 o 
   4  -6   7        9.66        5.06      2.09 o 
  -5  -5   7       33.82       33.62      2.48 o 
  -4  -5   7        7.26        6.83      1.57 o 
  -3  -5   7      154.07      153.03      4.48 o 
  -2  -5   7      103.28      102.13      3.53 o 
  -1  -5   7        1.78        1.34      1.43 o 
   0  -5   7      114.38      110.69      5.05 o 
   1  -5   7        1.08        1.14      0.87 o 
   2  -5   7      167.14      169.11      4.37 o 
   3  -5   7       58.49       49.41      3.45 o 
   4  -5   7       35.38       29.70      3.12 o 
   5  -5   7       11.39       14.84      2.86 o 
  -5  -4   7        4.24        3.62      1.34 o 
  -4  -4   7        8.17        6.51      1.39 o 
  -3  -4   7      435.04      435.03      8.91 o 
  -2  -4   7       99.16      107.21      5.14 o 
  -1  -4   7        2.16        0.40      1.21 o 
   0  -4   7        2.67        2.57      0.92 o 
   1  -4   7       25.92       29.97      1.65 o 
   2  -4   7      333.59      340.54      6.82 o 
   3  -4   7       31.19       27.86      2.59 o 
   4  -4   7       12.87       13.66      2.41 o 
   5  -4   7        9.23        8.84      2.38 o 
  -6  -3   7        8.21        7.01      2.52 o 
  -5  -3   7        1.30       -0.16      1.09 o 
  -4  -3   7       80.87       74.09      3.03 o 
  -3  -3   7       35.69       35.65      3.23 o 
  -2  -3   7        5.71        6.27      3.47 o 
  -1  -3   7      371.54      360.10     10.21 o 
   0  -3   7      330.71      327.85      6.17 o 
   1  -3   7       11.40       11.90      1.23 o 
   2  -3   7       24.95       25.13      1.57 o 
   3  -3   7       93.99       90.23      4.42 o 
   4  -3   7       60.85       62.16      3.98 o 
   5  -3   7        8.63        7.75      2.15 o 
  -6  -2   7       44.69       46.09      4.07 o 
  -5  -2   7        6.11        6.97      2.10 o 
  -4  -2   7      165.24      156.42      6.66 o 
  -3  -2   7      162.04      146.29      6.69 o 
  -2  -2   7        5.40        5.05      1.43 o 
  -1  -2   7       99.04       91.58      2.40 o 
   0  -2   7       38.05       33.78      1.50 o 
   1  -2   7       12.43       15.58      1.40 o 
   2  -2   7      577.57      575.15     12.32 o 
   3  -2   7      122.69      122.13      5.10 o 
   4  -2   7        1.08        1.78      1.37 o 
   5  -2   7       91.20       95.00      5.17 o 
   6  -2   7        1.55       -2.14      1.48 o 
  -6  -1   7       20.62       21.25      3.37 o 
  -5  -1   7        3.01        3.45      1.26 o 
  -4  -1   7        5.51        4.44      1.23 o 
  -3  -1   7       81.23       86.10      2.99 o 
  -2  -1   7        5.41        4.72      0.96 o 
  -1  -1   7       88.09       80.85      2.23 o 
   0  -1   7        8.54        9.55      0.96 o 
   1  -1   7      510.12      494.09      8.49 o 
   2  -1   7      645.54      649.55     10.83 o 
   3  -1   7      495.23      514.96     13.43 o 
   4  -1   7       63.64       61.42      3.76 o 
   5  -1   7       20.74       19.40      2.75 o 
   6  -1   7        6.82        4.38      2.15 o 
  -6   0   7       37.45       41.52      3.73 o 
  -5   0   7       30.28       30.21      2.10 o 
  -4   0   7       43.69       48.35      2.36 o 
  -3   0   7      319.86      327.61      6.89 o 
  -2   0   7       73.66       66.24      3.34 o 
  -1   0   7       22.02       18.63      1.84 o 
   0   0   7        6.77        7.12      0.85 o 
   1   0   7      258.95      264.22      5.40 o 
   2   0   7        2.44        3.90      0.84 o 
   3   0   7        0.00       -1.28      0.97 o 
   4   0   7      272.88      276.47      8.98 o 
   5   0   7       34.01       30.85      2.94 o 
   6   0   7       28.47       31.68      3.66 o 
  -6   1   7        0.06       -1.19      1.77 o 
  -5   1   7        4.03        5.77      1.40 o 
  -4   1   7      254.00      248.52      5.87 o 
  -3   1   7       63.65       61.77      2.78 o 
  -2   1   7      217.20      205.81      6.52 o 
  -1   1   7      653.52      669.55     15.60 o 
   0   1   7       33.47       25.90      1.91 o 
   1   1   7      742.90      711.50     11.56 o 
   2   1   7      439.74      457.54     10.78 o 
   3   1   7      126.50      112.34      4.81 o 
   4   1   7        7.34        5.53      1.76 o 
   5   1   7       35.58       31.45      3.02 o 
   6   1   7        0.74       -0.83      1.56 o 
  -5   2   7       96.95       97.11      3.54 o 
  -4   2   7      110.35      102.56      3.39 o 
  -3   2   7      404.73      388.88     10.64 o 
  -2   2   7      213.02      217.68      6.81 o 
  -1   2   7        0.77       -0.10      0.89 o 
   0   2   7       38.43       31.04      2.05 o 
   1   2   7        9.67       14.39      1.18 o 
   2   2   7      119.11      127.56      3.15 o 
   3   2   7      216.69      204.40      7.05 o 
   4   2   7       60.99       55.58      3.59 o 
   5   2   7       42.24       42.20      3.41 o 
   6   2   7      191.69      205.39      8.25 o 
  -5   3   7       15.26       11.81      1.68 o 
  -4   3   7        6.99        5.12      1.24 o 
  -3   3   7       39.64       38.62      2.81 o 
  -2   3   7      411.73      434.98     11.44 o 
  -1   3   7       18.98       17.28      1.75 o 
   0   3   7      421.62      420.03     10.63 o 
   1   3   7       72.53       60.91      2.85 o 
   2   3   7       24.83       22.10      1.32 o 
   3   3   7      197.49      196.23      6.94 o 
   4   3   7       32.11       24.50      2.98 o 
   5   3   7       59.02       59.52      4.07 o 
   6   3   7       14.02       15.22      2.87 o 
  -5   4   7       10.62       10.06      2.31 o 
  -4   4   7      110.48       92.59      4.60 o 
  -3   4   7       27.28       26.88      2.49 o 
  -2   4   7        1.10        0.23      1.14 o 
  -1   4   7       26.36       26.40      2.23 o 
   0   4   7      108.01      112.92      4.40 o 
   1   4   7      608.26      629.87     14.85 o 
   2   4   7       17.83       16.60      1.71 o 
   3   4   7      144.73      150.28      6.02 o 
   4   4   7       57.73       51.13      3.58 o 
   5   4   7      107.01      103.82      5.34 o 
   6   4   7       10.89       11.58      2.68 o 
  -5   5   7        2.19       -0.03      1.67 o 
  -4   5   7       20.53       19.43      2.81 o 
  -3   5   7       22.41       19.02      2.49 o 
  -2   5   7       55.45       55.17      3.37 o 
  -1   5   7      155.65      163.87      5.96 o 
   0   5   7      764.89      850.31     19.84 o 
   1   5   7       35.79       30.34      2.32 o 
   2   5   7     1385.82     1397.60     30.13 o 
   3   5   7      133.71      139.38      5.92 o 
   4   5   7       76.24       70.59      4.25 o 
   5   5   7       30.20       31.24      3.62 o 
   6   5   7       32.03       33.67      3.97 o 
  -4   6   7       10.71        9.03      2.27 o 
  -3   6   7        1.03        0.21      1.44 o 
  -2   6   7        5.03        1.21      1.49 o 
  -1   6   7        6.18        4.19      1.55 o 
   0   6   7        9.19       12.63      1.97 o 
   1   6   7      134.03      139.16      5.34 o 
   2   6   7      156.22      157.63      5.62 o 
   3   6   7      116.48      123.33      5.79 o 
   4   6   7       83.01       83.69      4.81 o 
   5   6   7      116.59      114.30      5.99 o 
  -4   7   7        2.73        2.54      1.82 o 
  -3   7   7      131.20      137.68      6.20 o 
  -2   7   7       59.85       55.12      3.71 o 
  -1   7   7      135.80      139.31      5.86 o 
   0   7   7       29.84       29.85      2.70 o 
   1   7   7      455.46      501.26     13.31 o 
   2   7   7       28.93       29.26      2.54 o 
   4   7   7      101.82      109.49      5.87 o 
   5   7   7        0.71        0.99      2.03 o 
  -3   8   7       11.42       14.93      2.80 o 
  -2   8   7        0.00        1.34      1.67 o 
  -1   8   7        3.65        2.78      1.70 o 
   0   8   7        5.83        7.15      1.89 o 
   1   8   7       31.79       29.53      2.83 o 
   2   8   7       34.92       41.43      3.07 o 
   4   8   7       59.09       63.87      4.90 o 
  -2   9   7       46.38       45.38      3.81 o 
  -1   9   7       74.57       71.16      4.44 o 
   0   9   7        1.88        2.97      1.79 o 
   1   9   7       21.07       23.59      2.93 o 
   2   9   7        3.89        2.93      1.70 o 
   4   9   7       19.43       26.27      4.51 o 
  -1  10   7        2.50        2.65      2.07 o 
   0  10   7       37.78       41.22      3.66 o 
   1  10   7       11.99       11.12      2.55 o 
   2  10   7       57.81       57.10      4.03 o 
  -1  -9   8        0.11       -2.14      1.71 o 
   0  -9   8       42.12       46.26      4.13 o 
  -3  -8   8       32.59       39.22      4.03 o 
  -2  -8   8        6.99        6.73      2.48 o 
  -1  -8   8       93.88      105.09      5.91 o 
   0  -8   8        0.02       -1.16      1.41 o 
   1  -8   8        0.14       -1.47      1.59 o 
   2  -8   8        4.86        4.24      1.94 o 
  -4  -7   8       44.13       44.29      3.66 o 
  -3  -7   8       20.94       24.41      2.30 o 
  -2  -7   8       16.51       19.07      3.08 o 
  -1  -7   8      254.14      261.50      9.59 o 
   0  -7   8        0.37        1.90      1.83 o 
   1  -7   8       83.57       87.36      4.93 o 
   2  -7   8        3.34        6.66      2.15 o 
   3  -7   8       60.74       62.40      4.22 o 
  -4  -6   8       65.85       75.51      4.36 o 
  -3  -6   8        1.60        2.35      1.26 o 
  -2  -6   8      292.37      307.60     10.56 o 
  -1  -6   8        1.09       -0.07      1.39 o 
   0  -6   8        2.70        1.86      1.55 o 
   1  -6   8        6.20        6.75      2.09 o 
   2  -6   8        6.11        5.81      1.27 o 
   3  -6   8       47.61       42.27      3.51 o 
   4  -6   8        0.01       -1.52      1.73 o 
  -5  -5   8        3.95        3.61      1.65 o 
  -4  -5   8       18.42       18.11      2.63 o 
  -3  -5   8        0.17       -1.10      0.99 o 
  -2  -5   8      180.00      172.43      7.10 o 
  -1  -5   8        2.44        4.42      1.99 o 
   0  -5   8       90.00       93.80      4.85 o 
   1  -5   8      181.10      193.54      7.21 o 
   2  -5   8        0.00       -1.24      0.83 o 
   3  -5   8       10.31        9.77      2.23 o 
   4  -5   8       18.58       19.62      2.95 o 
  -5  -4   8       80.26       78.85      4.75 o 
  -4  -4   8       46.08       51.21      3.94 o 
  -3  -4   8      107.40      107.55      3.93 o 
  -2  -4   8        9.35        8.35      2.06 o 
  -1  -4   8        5.30        6.01      1.87 o 
   0  -4   8      149.24      156.14      6.18 o 
   1  -4   8       26.35       27.44      1.69 o 
   2  -4   8        0.11       -0.23      0.88 o 
   3  -4   8       78.60       74.65      4.19 o 
   4  -4   8       95.23       97.12      5.14 o 
   5  -4   8        0.44        0.09      1.68 o 
  -5  -3   8       36.07       38.35      2.48 o 
  -4  -3   8       84.86       83.50      3.94 o 
  -3  -3   8        3.27        2.37      1.14 o 
  -2  -3   8       17.63       18.40      2.59 o 
  -1  -3   8       63.04       62.91      3.70 o 
   0  -3   8      152.65      159.83      3.84 o 
   1  -3   8       14.76       12.31      1.57 o 
   2  -3   8      229.89      230.17      7.35 o 
   3  -3   8      270.41      272.92      8.83 o 
   4  -3   8      125.99      127.32      5.87 o 
   5  -3   8       12.58       13.12      2.66 o 
  -5  -2   8       96.73      104.33      3.94 o 
  -4  -2   8        0.01        0.75      1.10 o 
  -3  -2   8       30.30       25.40      1.93 o 
  -2  -2   8      644.18      688.63     17.20 o 
  -1  -2   8      106.71       94.52      4.39 o 
   0  -2   8        8.49        7.05      1.01 o 
   1  -2   8        7.09        6.20      1.00 o 
   2  -2   8       28.75       31.56      1.74 o 
   3  -2   8        5.12        3.38      1.53 o 
   4  -2   8        4.94        2.77      1.76 o 
   5  -2   8       34.26       32.23      3.24 o 
  -5  -1   8       24.61       20.56      2.63 o 
  -4  -1   8        3.38        2.79      1.17 o 
  -3  -1   8      207.63      213.20      5.33 o 
  -2  -1   8      664.38      677.91     16.74 o 
  -1  -1   8      226.62      231.37      4.72 o 
   0  -1   8      635.29      642.08     10.65 o 
   1  -1   8        0.17       -0.17      0.63 o 
   2  -1   8      260.51      266.33      5.58 o 
   3  -1   8      105.78      103.21      4.79 o 
   4  -1   8       11.58       13.39      2.41 o 
   5  -1   8        4.36        2.32      1.99 o 
  -5   0   8        1.32        0.38      1.21 o 
  -4   0   8       80.23       78.90      3.13 o 
  -3   0   8      457.06      477.07     14.95 o 
  -2   0   8      548.68      549.24     14.02 o 
  -1   0   8      166.90      174.34      3.89 o 
   0   0   8       45.74       56.60      2.07 o 
   1   0   8        3.55        2.69      0.81 o 
   2   0   8        0.09       -0.77      0.62 o 
   3   0   8       12.26       13.87      2.21 o 
   4   0   8        3.02        4.57      1.90 o 
   5   0   8       41.32       35.87      3.28 o 
   6   0   8        0.06       -0.79      1.66 o 
  -5   1   8       24.02       23.59      2.46 o 
  -4   1   8        2.14        1.27      1.06 o 
  -3   1   8      124.55      124.24      5.20 o 
  -2   1   8      150.44      149.60      5.56 o 
  -1   1   8      344.97      348.73      9.54 o 
   0   1   8       53.58       47.23      1.86 o 
   1   1   8      210.34      219.95      4.69 o 
   2   1   8       51.14       47.83      2.37 o 
   3   1   8       81.10       68.60      3.95 o 
   4   1   8      101.77       99.69      5.04 o 
   5   1   8        9.17        8.71      2.48 o 
   6   1   8        3.07        2.56      2.00 o 
  -5   2   8        0.84        0.69      1.12 o 
  -4   2   8       49.35       48.07      3.04 o 
  -3   2   8      159.69      154.86      5.88 o 
  -2   2   8        1.08        2.32      1.31 o 
  -1   2   8       22.57       17.29      1.87 o 
   0   2   8       12.76       13.47      1.71 o 
   1   2   8       15.14       14.77      1.62 o 
   2   2   8      147.74      144.11      3.58 o 
   3   2   8      135.14      135.03      5.73 o 
   4   2   8       49.88       44.15      3.37 o 
   5   2   8       77.89       75.37      4.69 o 
   6   2   8        1.89        1.46      2.09 o 
  -5   3   8        3.69        2.72      1.44 o 
  -4   3   8       20.08       17.19      2.50 o 
  -3   3   8       12.29       17.39      2.43 o 
  -2   3   8        2.99        3.10      1.39 o 
  -1   3   8      113.37      108.89      4.51 o 
   0   3   8       35.77       36.26      2.46 o 
   1   3   8      535.73      533.11     12.97 o 
   2   3   8      277.50      283.16      8.60 o 
   3   3   8      705.38      730.94     18.35 o 
   4   3   8       36.59       32.82      3.00 o 
   5   3   8        0.92       -1.02      1.53 o 
   6   3   8        4.35        4.15      2.23 o 
  -5   4   8        5.33        4.18      2.07 o 
  -4   4   8        1.29        1.93      1.53 o 
  -3   4   8      112.90      114.44      5.15 o 
  -2   4   8        6.21        4.76      1.65 o 
  -1   4   8       13.31       12.55      1.84 o 
   0   4   8        1.21        2.56      1.28 o 
   1   4   8        1.19       -0.18      0.95 o 
   2   4   8        0.11        0.56      0.86 o 
   3   4   8       77.60       80.82      4.53 o 
   4   4   8      127.10      129.84      6.05 o 
   5   4   8        3.21        5.20      2.19 o 
  -4   5   8       55.04       50.91      3.70 o 
  -3   5   8       77.24       71.57      4.15 o 
  -2   5   8      156.90      159.47      6.18 o 
  -1   5   8      164.00      157.16      5.96 o 
   0   5   8       21.97       20.14      2.15 o 
   1   5   8       36.34       30.37      2.52 o 
   2   5   8      394.06      429.59     11.15 o 
   3   5   8        4.02        2.07      1.70 o 
   4   5   8        2.56        2.58      1.93 o 
   5   5   8       49.63       49.02      4.02 o 
  -4   6   8       21.17       17.72      2.91 o 
  -3   6   8       95.00       86.17      4.69 o 
  -2   6   8       17.50       13.54      2.40 o 
  -1   6   8       31.53       33.37      2.91 o 
   0   6   8        4.93        4.70      1.76 o 
   1   6   8       32.62       33.89      2.84 o 
   2   6   8      106.30      118.72      4.85 o 
   3   6   8        1.47        0.43      1.80 o 
   4   6   8       53.45       58.99      4.27 o 
   5   6   8        5.77        6.58      2.50 o 
  -3   7   8       36.50       33.65      3.25 o 
  -2   7   8       24.20       26.88      3.18 o 
  -1   7   8        9.53        7.25      2.09 o 
   0   7   8       87.97       83.52      4.49 o 
   1   7   8        3.59        2.71      1.70 o 
   2   7   8       39.55       36.20      2.91 o 
   3   7   8       48.57       53.18      4.27 o 
   4   7   8        8.43        7.27      2.75 o 
  -2   8   8        4.81        1.72      1.95 o 
  -1   8   8        0.58        0.76      1.54 o 
   0   8   8        0.26        0.44      1.48 o 
   1   8   8       83.96       97.97      4.94 o 
   2   8   8       15.04       15.10      2.44 o 
   4   8   8       39.97       46.89      4.44 o 
  -1   9   8        1.40        0.92      1.56 o 
   0   9   8       42.28       44.43      3.65 o 
   1   9   8       23.93       21.71      3.05 o 
   2   9   8      134.42      124.36      5.70 o 
   1  10   8        6.98        4.07      2.04 o 
  -1  -8   9       22.52       26.59      3.71 o 
   0  -8   9        2.81        4.02      2.26 o 
   1  -8   9        0.11       -0.96      1.82 o 
  -3  -7   9        8.04       11.06      2.85 o 
  -2  -7   9       11.92       11.48      2.82 o 
  -1  -7   9       15.05       13.00      2.76 o 
   0  -7   9        2.19        2.15      1.82 o 
   1  -7   9        1.06        1.88      1.84 o 
  -4  -6   9       18.82       17.04      2.14 o 
  -3  -6   9       13.67       14.15      2.87 o 
  -2  -6   9        0.02        2.04      1.86 o 
  -1  -6   9        0.19       -2.04      1.36 o 
   0  -6   9        1.29        0.07      1.63 o 
   1  -6   9        0.04        0.73      1.63 o 
   3  -6   9       18.80       20.44      3.06 o 
  -4  -5   9        4.21        2.05      1.35 o 
  -3  -5   9       41.93       43.14      3.75 o 
  -2  -5   9       23.81       23.46      3.17 o 
  -1  -5   9        1.22       -0.75      1.28 o 
   0  -5   9      190.00      197.93      7.72 o 
   1  -5   9        7.83        9.51      2.21 o 
   2  -5   9       51.81       51.91      2.48 o 
   3  -5   9       10.34        6.74      2.15 o 
   4  -5   9       75.31       76.09      4.77 o 
  -4  -4   9       22.70       25.65      2.20 o 
  -3  -4   9       30.46       32.37      3.23 o 
  -2  -4   9        1.75        2.10      1.55 o 
  -1  -4   9       97.07       96.41      5.03 o 
   0  -4   9       27.78       27.14      2.81 o 
   1  -4   9        0.81       -0.20      1.35 o 
   2  -4   9        9.44        9.38      2.87 o 
   3  -4   9        1.66        1.00      1.45 o 
   4  -4   9        8.91       10.26      2.49 o 
  -5  -3   9        5.23        7.00      1.69 o 
  -4  -3   9        4.79        5.83      1.58 o 
  -3  -3   9       29.67       27.06      2.88 o 
  -2  -3   9        4.25        3.27      1.69 o 
  -1  -3   9      695.04      664.84     17.14 o 
   0  -3   9        1.86        0.86      1.37 o 
   1  -3   9      201.04      198.90      5.52 o 
   2  -3   9       73.05       70.11      2.71 o 
   3  -3   9       36.16       35.52      2.98 o 
   4  -3   9        0.02        0.69      1.50 o 
  -5  -2   9        0.04        0.17      1.26 o 
  -4  -2   9        3.80        4.54      1.76 o 
  -3  -2   9       15.40        8.22      2.10 o 
  -2  -2   9       71.18       63.40      3.88 o 
  -1  -2   9       11.53       16.35      2.37 o 
   0  -2   9       13.14        9.87      1.21 o 
   1  -2   9       39.98       36.13      1.89 o 
   2  -2   9       39.61       44.73      2.12 o 
   3  -2   9        2.01        1.51      1.46 o 
   4  -2   9       17.71       18.55      2.76 o 
   5  -2   9       19.83       18.67      3.25 o 
  -5  -1   9        1.64        0.56      1.31 o 
  -4  -1   9       47.22       46.27      2.54 o 
  -3  -1   9       48.55       48.28      3.43 o 
  -2  -1   9      150.59      159.02      6.21 o 
  -1  -1   9       45.94       42.69      3.10 o 
   0  -1   9       10.93        8.08      1.11 o 
   1  -1   9      197.97      197.42      4.60 o 
   2  -1   9        7.69        7.98      1.83 o 
   3  -1   9       81.98       78.03      4.29 o 
   4  -1   9       34.11       34.76      3.22 o 
   5  -1   9       16.00       15.84      2.88 o 
  -5   0   9        9.55        7.34      1.74 o 
  -4   0   9       23.55       23.55      3.23 o 
  -3   0   9       13.43       14.83      2.40 o 
  -2   0   9       26.19       25.54      2.96 o 
  -1   0   9       52.75       66.18      4.34 o 
   0   0   9        2.68        3.24      0.90 o 
   1   0   9       19.83       21.02      1.50 o 
   2   0   9       24.37       26.73      1.88 o 
   3   0   9       44.26       47.02      3.38 o 
   4   0   9      187.93      180.43      7.28 o 
   5   0   9       10.53       10.79      2.70 o 
  -5   1   9       10.38        7.78      1.72 o 
  -4   1   9       39.67       40.42      3.41 o 
  -3   1   9        0.87        0.47      1.35 o 
  -2   1   9        0.05       -0.71      1.31 o 
  -1   1   9      365.85      359.49     10.08 o 
   0   1   9      208.86      203.47      4.56 o 
   1   1   9       15.34       12.41      2.04 o 
   2   1   9      166.30      163.10      4.12 o 
   3   1   9      152.47      143.02      6.01 o 
   4   1   9       92.74       84.19      4.84 o 
   5   1   9       23.73       19.50      3.22 o 
  -5   2   9        9.66        9.14      2.39 o 
  -4   2   9       19.15       23.21      3.03 o 
  -3   2   9        0.37       -0.16      1.42 o 
  -2   2   9      174.76      171.39      6.29 o 
  -1   2   9       43.33       39.97      2.80 o 
   0   2   9        1.83       -0.01      1.03 o 
   1   2   9       81.52       80.38      2.66 o 
   2   2   9        5.74        3.63      1.59 o 
   3   2   9       80.83       95.71      4.86 o 
   4   2   9       17.77       16.14      2.72 o 
   5   2   9       36.38       38.57      3.63 o 
  -4   3   9       24.12       24.42      3.05 o 
  -3   3   9        7.41        6.00      1.93 o 
  -2   3   9      585.36      598.91     15.42 o 
  -1   3   9       99.14       89.22      4.23 o 
   0   3   9      148.92      138.75      5.25 o 
   1   3   9       30.21       27.86      1.62 o 
   2   3   9       17.19       15.61      1.47 o 
   3   3   9       63.77       66.23      4.12 o 
   4   3   9        0.08       -1.14      1.58 o 
   5   3   9        1.38       -1.56      1.82 o 
  -4   4   9        0.64       -0.72      1.54 o 
  -3   4   9       40.67       40.45      3.25 o 
  -2   4   9        1.77       -0.76      1.35 o 
  -1   4   9       16.09       14.64      2.29 o 
   0   4   9      180.95      200.25      6.80 o 
   1   4   9       56.55       65.14      3.45 o 
   2   4   9       48.55       49.65      2.24 o 
   3   4   9       66.21       70.42      4.32 o 
   4   4   9       53.24       46.93      3.86 o 
   5   4   9       76.44       80.88      5.11 o 
  -4   5   9       18.42       15.80      2.78 o 
  -3   5   9       76.82       78.60      4.54 o 
  -2   5   9       23.94       23.78      2.91 o 
  -1   5   9        3.89        5.08      1.72 o 
   0   5   9       45.64       45.24      3.09 o 
   1   5   9       40.57       37.03      2.76 o 
   2   5   9       47.57       45.95      2.22 o 
   3   5   9       67.84       65.23      4.36 o 
   4   5   9       12.28        9.91      2.53 o 
   5   5   9        0.32        1.86      1.95 o 
  -3   6   9        0.01       -1.31      1.58 o 
  -2   6   9       52.30       56.30      3.82 o 
  -1   6   9        6.22        6.20      1.96 o 
   0   6   9       10.71       11.91      2.26 o 
   1   6   9       13.12       11.94      2.22 o 
   2   6   9       46.15       51.59      3.27 o 
   3   6   9      143.39      161.77      7.28 o 
   4   6   9      119.74      144.62      7.05 o 
  -3   7   9       39.10       39.69      3.54 o 
  -2   7   9       92.94       84.49      4.94 o 
  -1   7   9      144.57      155.69      6.69 o 
   0   7   9       42.97       38.05      3.21 o 
   1   7   9       25.69       26.60      2.90 o 
   2   7   9       73.15       75.82      4.13 o 
   3   7   9       33.31       35.80      3.81 o 
   4   7   9        2.40        3.64      2.29 o 
  -2   8   9        0.49       -0.01      1.84 o 
  -1   8   9       28.11       32.79      3.68 o 
   0   8   9       85.74       99.62      5.37 o 
   1   8   9        3.72        4.43      2.06 o 
   2   8   9      103.28      117.61      5.48 o 
   3   8   9       28.49       42.94      5.03 o 
   0   9   9        0.77        1.33      1.80 o 
   1   9   9       28.95       28.95      3.45 o 
   2   9   9        5.79        9.70      2.45 o 
  -1  -7  10       19.07       19.22      3.42 o 
   0  -7  10        0.00        0.63      1.61 o 
   1  -7  10       12.03       11.15      2.64 o 
  -3  -6  10        2.32        0.63      2.10 o 
  -2  -6  10        5.75        7.94      2.54 o 
  -1  -6  10        0.06       -0.51      1.68 o 
   0  -6  10        0.62        0.42      1.59 o 
   1  -6  10        2.11        3.34      1.94 o 
  -3  -5  10        0.00       -1.42      1.61 o 
  -2  -5  10       30.94       30.63      3.69 o 
  -1  -5  10        0.50       -0.09      1.67 o 
   0  -5  10       91.43       83.62      4.97 o 
   1  -5  10        8.03       10.06      2.44 o 
   3  -5  10        4.42        0.18      1.77 o 
  -4  -4  10        3.83        3.36      1.52 o 
  -3  -4  10        0.12       -1.33      1.54 o 
  -2  -4  10        2.33       -0.95      1.50 o 
  -1  -4  10        0.59       -0.04      1.52 o 
   0  -4  10        1.73       -0.89      1.46 o 
   1  -4  10        3.60        1.34      1.68 o 
   2  -4  10        5.97        3.56      1.83 o 
   3  -4  10        8.97        8.37      2.33 o 
  -4  -3  10        5.02        2.90      1.71 o 
  -3  -3  10       10.58       13.41      2.75 o 
  -2  -3  10       12.22        8.36      2.04 o 
  -1  -3  10        0.15        2.23      1.61 o 
   0  -3  10        2.63        0.31      1.45 o 
   1  -3  10        0.04        0.49      1.40 o 
   2  -3  10        7.14        4.62      1.74 o 
   3  -3  10        0.09        0.08      1.64 o 
   4  -3  10        2.78        0.26      1.79 o 
  -4  -2  10        0.52        0.09      1.86 o 
  -3  -2  10       17.66       13.21      2.59 o 
  -2  -2  10       35.61       31.11      3.08 o 
  -1  -2  10        9.41        6.89      1.84 o 
   0  -2  10        0.01       -0.58      1.23 o 
   1  -2  10       94.32       89.63      3.04 o 
   2  -2  10        0.66       -0.06      0.91 o 
   3  -2  10       49.21       51.37      3.57 o 
   4  -2  10        5.01        3.92      2.05 o 
  -4  -1  10        2.57        4.60      2.01 o 
  -3  -1  10        7.29        3.18      1.62 o 
  -2  -1  10       41.98       40.02      3.25 o 
  -1  -1  10        3.52       -0.41      1.24 o 
   0  -1  10      136.90      115.55      5.00 o 
   1  -1  10        0.45        6.63      1.40 o 
   2  -1  10        7.25        5.32      1.39 o 
   3  -1  10        0.61        0.02      1.55 o 
   4  -1  10        7.21        3.04      1.97 o 
  -4   0  10        2.10        2.04      1.71 o 
  -3   0  10       16.14       19.31      2.76 o 
  -2   0  10        5.32        3.85      1.73 o 
  -1   0  10        1.05       -0.19      1.25 o 
   0   0  10      135.05      120.37      3.44 o 
   1   0  10       27.27       26.75      1.73 o 
   2   0  10       22.11       20.34      2.32 o 
   3   0  10       72.24       77.03      4.48 o 
   4   0  10       13.77       14.36      2.81 o 
   5   0  10       15.75       13.62      2.89 o 
  -4   1  10        0.07       -1.47      1.68 o 
  -3   1  10      109.14      105.57      5.24 o 
  -2   1  10       19.74       16.95      2.49 o 
  -1   1  10      296.16      271.03      8.50 o 
   0   1  10       16.00       16.13      1.55 o 
   1   1  10        0.02       -0.26      0.83 o 
   2   1  10       84.24       77.10      3.34 o 
   3   1  10       13.22       14.65      2.55 o 
   4   1  10        2.74        1.69      1.73 o 
   5   1  10        2.44        2.58      2.02 o 
  -4   2  10        2.86       -1.39      1.60 o 
  -3   2  10        5.58        4.10      1.79 o 
  -2   2  10        4.50        2.57      1.62 o 
  -1   2  10       59.53       56.94      3.51 o 
   0   2  10        5.14        8.75      1.24 o 
   1   2  10        8.72        9.74      1.30 o 
   2   2  10      198.94      228.83      5.30 o 
   3   2  10        5.38        2.50      1.72 o 
   4   2  10       58.76       63.59      4.40 o 
   5   2  10       59.01       55.27      4.51 o 
  -4   3  10       51.80       52.01      3.92 o 
  -3   3  10       61.04       57.82      3.94 o 
  -2   3  10       16.71       20.82      2.68 o 
  -1   3  10        0.79        0.66      1.29 o 
   0   3  10       49.71       41.38      2.92 o 
   1   3  10      123.47      123.23      3.61 o 
   2   3  10        7.03        6.51      1.28 o 
   3   3  10       14.82       14.42      2.62 o 
   4   3  10       41.22       38.66      3.67 o 
   5   3  10        8.49        7.17      2.55 o 
  -4   4  10       22.29       23.94      3.22 o 
  -3   4  10       38.24       42.30      3.55 o 
  -2   4  10        1.72        2.75      1.60 o 
  -1   4  10       41.97       47.66      3.41 o 
   0   4  10      189.84      193.02      6.90 o 
   1   4  10       34.26       37.70      2.75 o 
   2   4  10      107.52      107.75      3.72 o 
   3   4  10        1.81        2.47      1.82 o 
   4   4  10      168.51      187.04      8.04 o 
  -3   5  10        0.13       -0.21      1.65 o 
  -2   5  10       57.28       57.03      3.95 o 
  -1   5  10      323.40      335.13     10.48 o 
   0   5  10       88.09       87.97      4.57 o 
   1   5  10       96.33       93.57      4.51 o 
   2   5  10       12.39       11.22      1.59 o 
   3   5  10       34.08       33.78      3.40 o 
   4   5  10       13.96       15.79      3.12 o 
  -3   6  10        0.72       -0.49      1.89 o 
  -2   6  10       14.22       14.59      2.76 o 
  -1   6  10      107.78      118.01      5.71 o 
   0   6  10       42.56       46.29      3.42 o 
   1   6  10      204.62      235.09      8.04 o 
   2   6  10       22.32       18.01      2.49 o 
   3   6  10      170.12      201.98      8.59 o 
   4   6  10        7.50       11.76      3.17 o 
  -2   7  10      117.67      104.48      5.65 o 
  -1   7  10       43.47       43.70      3.66 o 
   0   7  10       37.12       32.83      3.14 o 
   1   7  10       38.02       34.10      3.08 o 
   2   7  10       12.26        9.00      2.13 o 
   3   7  10       12.75       10.19      3.00 o 
  -1   8  10        2.00        0.03      2.07 o 
   0   8  10       49.60       57.99      4.19 o 
   1   8  10       74.89       80.59      4.77 o 
   2   8  10       31.63       34.04      3.23 o 
  -1  -6  11        2.48        2.06      2.29 o 
   0  -6  11        3.18        0.72      2.17 o 
  -2  -5  11        1.74        1.98      1.94 o 
  -1  -5  11       17.08       13.49      2.80 o 
   0  -5  11       12.35       14.10      2.87 o 
   1  -5  11        9.21       13.51      2.74 o 
  -3  -4  11       16.37       15.95      3.04 o 
  -2  -4  11        2.43       -0.49      1.49 o 
  -1  -4  11       27.43       25.68      3.41 o 
   0  -4  11       16.77       21.00      3.13 o 
   1  -4  11       10.33       16.88      2.76 o 
   3  -4  11        2.37        1.18      1.85 o 
  -3  -3  11       48.62       52.54      4.20 o 
  -2  -3  11        3.97        3.44      1.89 o 
  -1  -3  11       85.10       80.32      4.79 o 
   0  -3  11        0.00       -1.64      1.38 o 
   1  -3  11       33.90       32.61      3.08 o 
   3  -3  11       10.05        8.02      2.41 o 
  -3  -2  11        8.41       10.02      2.50 o 
  -2  -2  11        9.37        8.53      2.29 o 
  -1  -2  11       39.58       41.71      3.55 o 
   0  -2  11        1.89        2.18      1.62 o 
   1  -2  11       15.59       11.48      2.33 o 
   2  -2  11       25.78       30.63      2.87 o 
   3  -2  11        2.42        1.53      1.79 o 
  -4  -1  11      157.41      161.30      7.31 o 
  -3  -1  11        1.54        3.14      1.85 o 
  -2  -1  11      139.22      131.86      6.00 o 
  -1  -1  11       56.17       54.48      3.65 o 
   0  -1  11       40.77       30.11      2.89 o 
   1  -1  11       87.60       89.25      3.58 o 
   2  -1  11        0.14       -0.73      1.37 o 
   3  -1  11        6.51        4.71      2.07 o 
   4  -1  11        3.94        1.98      1.99 o 
  -4   0  11       18.91       20.89      3.34 o 
  -3   0  11        0.52       -1.48      1.48 o 
  -2   0  11       42.01       43.90      3.47 o 
  -1   0  11       13.55       14.03      2.39 o 
   0   0  11       33.44       32.32      2.83 o 
   1   0  11       52.21       73.03      2.82 o 
   2   0  11        2.42        1.64      1.58 o 
   3   0  11       53.43       59.89      4.06 o 
   4   0  11       16.44       18.11      3.11 o 
  -4   1  11        1.70        2.75      2.02 o 
  -3   1  11       18.55       20.47      3.02 o 
  -2   1  11       75.36       69.57      4.26 o 
  -1   1  11        0.04       -1.16      1.20 o 
   0   1  11       81.89       91.65      3.10 o 
   1   1  11        6.39        3.08      1.12 o 
   2   1  11       30.93       25.53      2.74 o 
   3   1  11        9.90        8.89      2.31 o 
   4   1  11        1.80        2.36      2.05 o 
  -3   2  11       26.69       26.19      3.27 o 
  -2   2  11       52.89       57.73      3.84 o 
  -1   2  11        0.91       -0.25      1.43 o 
   0   2  11       14.68       21.10      1.71 o 
   1   2  11      127.88      118.02      3.65 o 
   2   2  11        4.45        4.18      1.97 o 
   3   2  11       49.73       49.07      3.87 o 
   4   2  11       10.60       10.13      2.58 o 
  -3   3  11       54.41       53.85      4.00 o 
  -2   3  11       23.23       23.11      2.94 o 
  -1   3  11       68.06       62.21      3.89 o 
   0   3  11      118.70      109.58      5.00 o 
   1   3  11        5.55        4.40      1.27 o 
   2   3  11       32.20       27.38      3.19 o 
   3   3  11        8.38        7.67      2.55 o 
   4   3  11        0.96        0.88      2.12 o 
  -3   4  11        4.20        3.08      2.00 o 
  -2   4  11        1.96        4.15      2.05 o 
  -1   4  11        1.17       -0.21      1.58 o 
   0   4  11      134.00      148.10      6.13 o 
   1   4  11        6.78        6.06      2.25 o 
   2   4  11       58.15       70.20      2.88 o 
   3   4  11       75.74       83.24      5.12 o 
   4   4  11       34.73       41.38      3.89 o 
  -2   5  11        0.00       -0.72      1.73 o 
  -1   5  11       35.45       31.16      3.12 o 
   0   5  11        0.25       -1.33      1.57 o 
   1   5  11        4.09        1.65      1.52 o 
   2   5  11       14.65       12.08      2.90 o 
   3   5  11        1.31        1.99      2.06 o 
  -2   6  11        3.25        4.27      2.36 o 
  -1   6  11       61.89       71.84      4.62 o 
   0   6  11        1.12        1.46      1.79 o 
   1   6  11        0.04       -0.77      1.51 o 
   2   6  11      131.22      155.19      4.75 o 
   3   6  11        0.06        0.99      2.25 o 
  -1   7  11        6.20        8.80      2.45 o 
   0   7  11        0.00       -2.29      1.53 o 
   1   7  11       31.82       30.13      3.11 o 
   2   7  11        1.99        2.18      1.80 o 
  -1  -4  12        6.90       12.20      2.73 o 
   0  -4  12       14.27       12.62      2.72 o 
   1  -4  12       29.10       36.06      3.63 o 
  -2  -3  12       28.01       31.13      3.78 o 
  -1  -3  12       20.50       22.58      3.23 o 
   0  -3  12       66.66       66.66      4.56 o 
   1  -3  12        3.76        3.90      2.11 o 
  -2  -2  12       11.78       14.32      2.78 o 
  -1  -2  12        3.33        4.40      1.99 o 
   0  -2  12       39.22       47.86      3.77 o 
   1  -2  12        7.51        7.03      2.20 o 
  -3  -1  12       20.48       24.85      3.44 o 
  -2  -1  12        5.74        4.94      1.99 o 
  -1  -1  12       19.82       19.47      2.93 o 
   0  -1  12       13.09       10.10      2.26 o 
   1  -1  12       22.04       30.37      3.33 o 
   2  -1  12       30.31       36.28      3.15 o 
   3  -1  12        6.91        2.18      2.09 o 
  -3   0  12       25.22       29.94      3.59 o 
  -2   0  12        6.56        8.61      2.34 o 
  -1   0  12       34.83       36.92      3.29 o 
   0   0  12       52.76       53.34      3.76 o 
   1   0  12       11.95       12.37      1.60 o 
   2   0  12       30.32       25.18      2.71 o 
   3   0  12        6.51        2.89      2.03 o 
  -3   1  12       27.64       31.31      3.65 o 
  -2   1  12       12.41       13.35      2.66 o 
  -1   1  12       54.92       56.41      3.95 o 
   0   1  12        0.00       -0.58      1.47 o 
   1   1  12       27.12       21.13      3.90 o 
   2   1  12        2.39        0.66      1.65 o 
   3   1  12        1.87        0.24      1.83 o 
  -2   2  12        2.91       -1.11      1.56 o 
  -1   2  12       26.99       27.03      3.19 o 
   0   2  12        5.03        3.62      1.22 o 
   1   2  12       28.91       29.17      1.97 o 
   2   2  12       40.12       49.28      3.76 o 
   3   2  12       21.80       20.53      3.12 o 
  -2   3  12        7.95        3.98      2.06 o 
  -1   3  12       24.73       23.35      3.09 o 
   0   3  12        0.03       -0.34      1.02 o 
   1   3  12       29.31       23.81      2.09 o 
   2   3  12        8.12       11.51      2.63 o 
   3   3  12        0.73       -1.21      1.65 o 
  -2   4  12        7.94        6.29      2.20 o 
  -1   4  12       24.92       26.85      2.94 o 
   0   4  12       11.90       14.77      2.47 o 
   1   4  12       71.82       85.97      3.30 o 
   2   4  12        5.34        1.86      1.84 o 
   3   4  12       56.58       69.46      4.91 o 
  -1   5  12        1.51       -2.23      1.66 o 
   0   5  12       33.44       28.58      2.97 o 
   1   5  12        2.12        2.39      1.77 o 
   2   5  12       12.14       13.47      2.91 o 
   0   6  12        0.40       -0.45      1.63 o 
   1   6  12       18.53       15.29      2.65 o 
  -1  -2  13        3.41        1.36      1.93 o 
   0  -2  13        1.09       -0.19      1.79 o 
   1  -2  13        7.20        8.66      2.37 o 
  -1  -1  13        0.14        2.03      1.71 o 
   0  -1  13        9.04        8.47      2.32 o 
   1  -1  13        3.09        2.94      1.96 o 
  -1   0  13        1.66        1.73      1.91 o 
   0   0  13        0.46       -0.84      1.46 o 
   1   0  13       15.20       24.45      2.98 o 
   2   0  13       10.34        7.40      2.19 o 
  -1   1  13        2.15        0.95      1.75 o 
   0   1  13        1.08       -1.34      1.40 o 
   1   1  13       13.72       13.90      2.64 o 
   2   1  13        2.34        3.51      1.95 o 
  -1   2  13       15.40       18.21      3.08 o 
   0   2  13       10.77        8.52      2.30 o 
   1   2  13       15.62       16.48      2.68 o 
   2   2  13       33.42       43.82      3.71 o 
  -1   3  13        1.31        1.52      1.69 o 
   0   3  13        6.80        7.39      2.18 o 
   1   3  13        0.02       -1.53      1.02 o 
                                                 
